# Supplementary material for: Comparative Transcriptome Analysis of Penicillium citrinum Cultured with Different Carbon Sources Identifies Genes Involved in Citrinin Biosynthesis
Source: Toxins (Basel). 2017 Feb 21;9(2):69. doi: 10.3390/toxins9020069 (PMC5331448; doi:10.3390/toxins9020069)
Supplement: Supplementary file 1 [file toxins-09-00069-s001.zip]

Archive with 3 entries (2 files):
- toxins-166702-suppl/toxins-166702  supply.pdf
- toxins-166702-suppl/toxins-166702.xlsx
- toxins-166702-suppl/
