# Supplementary material for: Comparative Transcriptome Analysis of Penicillium citrinum Cultured with Different Carbon Sources Identifies Genes Involved in Citrinin Biosynthesis
Source: Toxins (Basel). 2017 Feb 21;9(2):69. doi: 10.3390/toxins9020069 (PMC5331448; doi:10.3390/toxins9020069)
Supplement: Supplementary file 1 [file toxins-09-00069-s001.zip › toxins-166702-suppl/toxins-166702.xlsx]

## Sheet: Protein processing
GeneID	log2（S vs G）Fold	Nr-annotation	Nt-annotation	Swissprot-annotation
Unigene6700_All	1.31017	2-aminoethylphosphonate--pyruvate transaminase [Talaromyces marneffei PM1]	Talaromyces stipitatus ATCC 10500 siderophore biosynthesis enzyme, putative, mRNA	Protein disulfide-isomerase OS=Aspergillus niger GN=pdiA PE=2 SV=1
Unigene9899_All	1.48632	Putative Mannosyl-oligosaccharide 1,2-alpha-mannosidase IB [Penicillium brasilianum]	Penicillium chrysogenum Wisconsin 54-1255 complete genome, contig Pc00c22	Mannosyl-oligosaccharide 1,2-alpha-mannosidase OS=Candida albicans GN=MNS1 PE=3 SV=2
Unigene1643_All	1.8995	hypothetical protein PMG11_08955 [Penicillium brasilianum]	Penicillium chrysogenum Wisconsin 54-1255 complete genome, contig Pc00c21	--
CL2915.Contig3_All	-1.1479	C6 zinc finger domain protein [Aspergillus clavatus NRRL 1] >gi|119398444|gb|EAW08874.1| C6 zinc finger domain protein [Aspergillus clavatus NRRL 1]	Aspergillus clavatus NRRL 1 C6 zinc finger domain protein (ACLA_098160), partial mRNA	Protein transport protein sec31 OS=Emericella nidulans (strain FGSC A4 / ATCC 38163 / CBS 112.46 / NRRL 194 / M139) GN=sec31 PE=3 SV=2
CL2902.Contig2_All	-1.00631	hypothetical protein PMG11_03063 [Penicillium brasilianum]	Penicillium chrysogenum Wisconsin 54-1255 complete genome, contig Pc00c20	Histone H3-like centromeric protein hH3v OS=Neurospora crassa (strain ATCC 24698 / 74-OR23-1A / CBS 708.71 / DSM 1257 / FGSC 987) GN=hH3v PE=3 SV=1
CL3400.Contig3_All	1.82029	Putative WD repeat protein [Penicillium brasilianum]	Penicillium chrysogenum Wisconsin 54-1255 complete genome, contig Pc00c16	Uncharacterized WD repeat-containing protein YNL035C OS=Saccharomyces cerevisiae (strain ATCC 204508 / S288c) GN=YNL035C PE=1 SV=1
CL3694.Contig2_All	1.26925	Putative Mannosyl-oligosaccharide 1,2-alpha-mannosidase (Fragment) [Penicillium brasilianum]	Aspergillus terreus NIH2624 protein MMF1, mitochondrial precursor (ATEG_01866) partial mRNA	ER degradation-enhancing alpha-mannosidase-like protein 1 OS=Schizosaccharomyces pombe (strain 972 / ATCC 24843) GN=mnl1 PE=3 SV=2
CL267.Contig9_All	-1.15899	hypothetical protein PMG11_05465 [Penicillium brasilianum]	Aspergillus oryzae RIB40 DNA, SC011	General alpha-glucoside permease OS=Saccharomyces cerevisiae (strain ATCC 204508 / S288c) GN=MAL11 PE=1 SV=1
Unigene4297_All	-1.25081	hypothetical protein PMG11_11277 [Penicillium brasilianum]	Aspergillus oryzae RIB40 non-heme chloroperoxidase, mRNA	--
CL2018.Contig5_All	-1.094	hypothetical protein PDE_09149 [Penicillium oxalicum 114-2]	Aspergillus terreus NIH2624 heat shock protein 82 (ATEG_07996) partial mRNA	Heat shock protein 90 OS=Neosartorya fumigata (strain ATCC MYA-4609 / Af293 / CBS 101355 / FGSC A1100) GN=hsp90 PE=1 SV=3
CL136.Contig1_All	-1.12742	hypothetical protein PMG11_01392 [Penicillium brasilianum]	Aspergillus fumigatus Af293 arrestin (or S-antigen), N-terminal domain protein (AFUA_7G02050), partial mRNA	Arrestin-related trafficking adapter 10 OS=Lachancea thermotolerans (strain ATCC 56472 / CBS 6340 / NRRL Y-8284) GN=ART10 PE=3 SV=1
CL267.Contig6_All	-1.23689	hypothetical protein PMG11_05465 [Penicillium brasilianum]	Aspergillus oryzae RIB40 DNA, SC011	General alpha-glucoside permease OS=Saccharomyces cerevisiae (strain ATCC 204508 / S288c) GN=MAL11 PE=1 SV=1
CL136.Contig2_All	-1.17568	hypothetical protein PMG11_01392 [Penicillium brasilianum]	Aspergillus fumigatus Af293 arrestin (or S-antigen), N-terminal domain protein (AFUA_7G02050), partial mRNA	Wiskott-Aldrich syndrome protein homolog 1 OS=Schizosaccharomyces pombe (strain 972 / ATCC 24843) GN=wsp1 PE=1 SV=3
Unigene7455_All	-1.02213	hypothetical protein PMG11_05465 [Penicillium brasilianum]	Aspergillus oryzae RIB40 DNA, SC011	General alpha-glucoside permease OS=Saccharomyces cerevisiae (strain ATCC 204508 / S288c) GN=MAL11 PE=1 SV=1
CL304.Contig10_All	-1.67801	Zinc finger C2H2 [Penicillium solitum]	Aspergillus oryzae RIB40 pentatricopeptide repeat protein, mRNA	Protein transport protein SEC31 OS=Ajellomyces capsulatus GN=SEC31 PE=1 SV=1
Unigene80_All	1.00345	hypothetical protein PMG11_01093 [Penicillium brasilianum]	Penicillium chrysogenum Wisconsin 54-1255 hypothetical protein (Pc20g01090) mRNA, complete cds	Wiskott-Aldrich syndrome protein homolog 1 OS=Schizosaccharomyces pombe (strain 972 / ATCC 24843) GN=wsp1 PE=1 SV=3
CL3180.Contig1_All	-1.03578	Putative Molecular chaperones HSP70/HSC70, HSP70 superfamily [Penicillium brasilianum]	Penicillium chrysogenum Wisconsin 54-1255 complete genome, contig Pc00c12	Ribosome-associated complex subunit SSZ1 OS=Saccharomyces cerevisiae (strain ATCC 204508 / S288c) GN=SSZ1 PE=1 SV=2
CL857.Contig2_All	1.16833	Putative Multiple inositol polyphosphate phosphatase [Penicillium brasilianum]	Penicillium chrysogenum Wisconsin 54-1255 complete genome, contig Pc00c22	Dolichyl-diphosphooligosaccharide--protein glycosyltransferase subunit 1 OS=Schizosaccharomyces pombe (strain 972 / ATCC 24843) GN=ost1 PE=3 SV=1

## Sheet: Secondary metabolism
GeneID	log2（S vs G）Fold	Nr-annotation	Nt-annotation	Swissprot-annotation
CL1322.Contig1_All	5.20687	hypothetical protein PMG11_01900 [Penicillium brasilianum]	--	Cell wall integrity and stress response component 3 OS=Saccharomyces cerevisiae (strain ATCC 204508 / S288c) GN=WSC3 PE=1 SV=1
Unigene5342_All	1.68739	Putative Acid trehalase (Fragment) [Penicillium brasilianum]	Penicillium citrinum catalase mRNA, complete cds	Acid trehalase OS=Emericella nidulans (strain FGSC A4 / ATCC 38163 / CBS 112.46 / NRRL 194 / M139) GN=treA PE=3 SV=1
Unigene125_All	-3.09616	Pc12g08870 [Penicillium rubens Wisconsin 54-1255] >gi|211582335|emb|CAP80514.1| Pc12g08870 [Penicillium rubens Wisconsin 54-1255]	Penicillium chrysogenum Wisconsin 54-1255 complete genome, contig Pc00c12	Probable proline dehydrogenase, mitochondrial OS=Schizosaccharomyces pombe (strain 972 / ATCC 24843) GN=SPCC70.03c PE=3 SV=1
Unigene9110_All	2.07101	hypothetical protein PMG11_09870 [Penicillium brasilianum]	Aspergillus oryzae RIB40 DNA, SC103	Uncharacterized protein PB18E9.04c OS=Schizosaccharomyces pombe (strain 972 / ATCC 24843) GN=SPAPB18E9.04c PE=4 SV=1
Unigene4292_All	1.76457	hypothetical protein PDIG_86860 [Penicillium digitatum PHI26] >gi|425778991|gb|EKV17086.1| hypothetical protein PDIP_32850 [Penicillium digitatum Pd1]	Penicillium chrysogenum Wisconsin 54-1255 complete genome, contig Pc00c22	Alkali-sensitive linkage protein 1 OS=Schizosaccharomyces pombe (strain 972 / ATCC 24843) GN=asl1 PE=1 SV=1
Unigene2189_All	2.41345	Male sterility, NAD-binding [Penicillium expansum] >gi|700463761|gb|KGO52674.1| Male sterility, NAD-binding [Penicillium expansum]	Penicillium chrysogenum Wisconsin 54-1255 complete genome, contig Pc00c22	L-aminoadipate-semialdehyde dehydrogenase OS=Saccharomyces cerevisiae (strain ATCC 204508 / S288c) GN=LYS2 PE=1 SV=2
CL3636.Contig1_All	2.23186	hypothetical protein PMG11_10520 [Penicillium brasilianum]	--	Endo-beta-1,4-glucanase D OS=Emericella nidulans (strain FGSC A4 / ATCC 38163 / CBS 112.46 / NRRL 194 / M139) GN=eglD PE=1 SV=1
Unigene597_All	1.32449	Putative Function: TRI11 (Precursor) [Penicillium brasilianum]	Penicillium chrysogenum Wisconsin 54-1255 complete genome, contig Pc00c22	Tryprostatin B 6-hydroxylase OS=Neosartorya fischeri (strain ATCC 1020 / DSM 3700 / FGSC A1164 / NRRL 181) GN=ftmP450-1 PE=3 SV=1
Unigene2763_All	1.63008	hypothetical protein PDE_00733 [Penicillium oxalicum 114-2]	Penicillium chrysogenum Wisconsin 54-1255 complete genome, contig Pc00c12	Glycine cleavage system H protein, mitochondrial OS=Saccharomyces cerevisiae (strain ATCC 204508 / S288c) GN=GCV3 PE=1 SV=3
CL93.Contig2_All	1.1907	hypothetical protein PMG11_03305 [Penicillium brasilianum]	--	Uncharacterized serine-rich protein C1E8.05 OS=Schizosaccharomyces pombe (strain 972 / ATCC 24843) GN=SPBC1E8.05 PE=2 SV=1
Unigene5904_All	1.27817	Putative Beta-hexosaminidase (Precursor) [Penicillium brasilianum]	Leptosphaeria biglobosa Thlaspii ibcn65_scaffold00003 complete sequence	Beta-hexosaminidase OS=Candida albicans GN=HEX1 PE=1 SV=1
CL423.Contig1_All	1.71573	hypothetical protein PMG11_04156 [Penicillium brasilianum]	Aspergillus clavatus NRRL 1 Gtr1/RagA G domain protein (ACLA_019090), partial mRNA	GTP-binding protein gtr2 OS=Schizosaccharomyces pombe (strain 972 / ATCC 24843) GN=gtr2 PE=3 SV=1
CL122.Contig2_All	-1.32164	hypothetical protein PMG11_05288 [Penicillium brasilianum]	Penicillium chrysogenum Wisconsin 54-1255 complete genome, contig Pc00c12	Uncharacterized protein C1420.01c OS=Schizosaccharomyces pombe (strain 972 / ATCC 24843) GN=SPAC1420.01c PE=4 SV=2
CL2508.Contig1_All	1.13376	Putative Permeases of the major facilitator superfamily [Penicillium brasilianum]	Penicillium chrysogenum Wisconsin 54-1255 complete genome, contig Pc00c13	Uncharacterized MFS-type transporter C1399.02 OS=Schizosaccharomyces pombe (strain 972 / ATCC 24843) GN=SPAC1399.02 PE=3 SV=1
CL2388.Contig4_All	-1.48242	Putative Inosine-5&apos;-monophosphate dehydrogenase [Penicillium brasilianum]	Aspergillus niger CBS 513.88 Inosine-5'-monophosphate dehydrogenase, mRNA	Inosine-5'-monophosphate dehydrogenase OS=Neosartorya fumigata (strain ATCC MYA-4609 / Af293 / CBS 101355 / FGSC A1100) GN=AFUA_2G03610 PE=3 SV=1
Unigene6521_All	1.64234	Pc20g13190 [Penicillium rubens Wisconsin 54-1255] >gi|211588535|emb|CAP86648.1| Pc20g13190 [Penicillium rubens Wisconsin 54-1255]	Penicillium chrysogenum Wisconsin 54-1255 complete genome, contig Pc00c20	Probable sterigmatocystin biosynthesis P450 monooxygenase stcS OS=Emericella nidulans (strain FGSC A4 / ATCC 38163 / CBS 112.46 / NRRL 194 / M139) GN=stcS PE=1 SV=2
CL2874.Contig2_All	1.64325	Putative Ribose/galactose isomerase [Penicillium brasilianum]	Aspergillus oryzae RIB40 ribose/galactose isomerase, mRNA	Putative ribose 5-phosphate isomerase OS=Coccidioides immitis (strain RS) GN=CIMG_07932 PE=1 SV=1
Unigene3764_All	1.91958	Pc19g00330 [Penicillium rubens Wisconsin 54-1255] >gi|211587260|emb|CAP79449.1| Pc19g00330 [Penicillium rubens Wisconsin 54-1255]	Penicillium chrysogenum Wisconsin 54-1255 complete genome, contig Pc00c19	Bifunctional protein gal10 OS=Schizosaccharomyces pombe (strain 972 / ATCC 24843) GN=gal10 PE=3 SV=1
Unigene5443_All	2.00503	hypothetical protein PMG11_00568 [Penicillium brasilianum]	Nectria haematococca mpVI 77-13-4 hypothetical protein, mRNA	Aldehyde dehydrogenase OS=Emericella nidulans (strain FGSC A4 / ATCC 38163 / CBS 112.46 / NRRL 194 / M139) GN=aldA PE=3 SV=2
Unigene4470_All	1.39512	WSC domain-containing protein 2 [Neosartorya udagawae]	Aureobasidium namibiae CBS 147.97 cytochrome P450 partial mRNA	Cytochrome P450 61 OS=Saccharomyces cerevisiae (strain ATCC 204508 / S288c) GN=ERG5 PE=1 SV=1
Unigene9777_All	1.11216	Cytochrome P450 [Penicillium expansum] >gi|700468608|gb|KGO57121.1| Cytochrome P450 [Penicillium expansum] >gi|700482177|gb|KGO68682.1| Cytochrome P450 [Penicillium expansum]	--	Trichodiene oxygenase OS=Fusarium sporotrichioides GN=TRI4 PE=3 SV=1
CL3491.Contig2_All	1.02811	Putative Malate dehydrogenase [Penicillium brasilianum]	Aspergillus terreus NIH2624 malate dehydrogenase, mitochondrial precursor (ATEG_05653) partial mRNA	Malate dehydrogenase, cytoplasmic OS=Candida albicans (strain SC5314 / ATCC MYA-2876) GN=MDH1 PE=1 SV=2
CL3636.Contig2_All	2.21385	hypothetical protein NFIA_045320 [Neosartorya fischeri NRRL 181] >gi|119415776|gb|EAW25713.1| conserved hypothetical protein [Neosartorya fischeri NRRL 181]	--	Endo-beta-1,4-glucanase D OS=Emericella nidulans (strain FGSC A4 / ATCC 38163 / CBS 112.46 / NRRL 194 / M139) GN=eglD PE=1 SV=1
Unigene2333_All	1.66496	Putative Catalytic activity: a 5&apos;-Ribonucleotide H2O = a Ribonucleoside Orthophosphate [Penicillium brasilianum]	Aspergillus fumigatus Af293 5'-nucleotidase (AFUA_6G14310), partial mRNA	--
Unigene2699_All	1.34337	Putative Argininosuccinate lyase [Penicillium brasilianum]	Neosartorya fischeri NRRL 181 argininosuccinate lyase (NFIA_069370) partial mRNA	Probable argininosuccinate lyase OS=Schizosaccharomyces pombe (strain 972 / ATCC 24843) GN=argx PE=3 SV=1
Unigene9918_All	2.10032	hypothetical protein ACN38_g1926 [Penicillium nordicum]	Fusarium graminearum chromosome 2, complete genome	Uncharacterized protein PB18E9.04c OS=Schizosaccharomyces pombe (strain 972 / ATCC 24843) GN=SPAPB18E9.04c PE=4 SV=1
CL3235.Contig2_All	-1.24892	hypothetical protein PMG11_04946 [Penicillium brasilianum]	Aspergillus clavatus NRRL 1 conserved hypothetical protein (ACLA_073810), partial mRNA	Flocculation protein FLO11 OS=Saccharomyces cerevisiae (strain ATCC 204508 / S288c) GN=MUC1 PE=1 SV=2
Unigene1201_All	2.01868	hypothetical protein PMG11_08243 [Penicillium brasilianum]	--	Transcriptional regulatory protein pro-1 OS=Neurospora crassa (strain ATCC 24698 / 74-OR23-1A / CBS 708.71 / DSM 1257 / FGSC 987) GN=pro-1 PE=2 SV=1
Unigene8740_All	-1.15939	Putative MFS multidrug transporter [Penicillium brasilianum]	Penicillium chrysogenum Wisconsin 54-1255 complete genome, contig Pc00c12	Uncharacterized MFS-type transporter C16A3.17c OS=Schizosaccharomyces pombe (strain 972 / ATCC 24843) GN=SPBC16A3.17c PE=3 SV=1
Unigene4829_All	-1.59711	hypothetical protein PMG11_10155 [Penicillium brasilianum]	Penicillium chrysogenum Wisconsin 54-1255 complete genome, contig Pc00c12	Uncharacterized serine-rich protein C215.13 OS=Schizosaccharomyces pombe (strain 972 / ATCC 24843) GN=SPBC215.13 PE=1 SV=1
Unigene3386_All	2.24147	hypothetical protein AOCH_000479 [Aspergillus ochraceoroseus]	--	L-aminoadipate-semialdehyde dehydrogenase OS=Saccharomyces cerevisiae (strain ATCC 204508 / S288c) GN=LYS2 PE=1 SV=2
CL348.Contig2_All	1.14057	Putative Alcohol dehydrogenase [Penicillium brasilianum]	Penicillium chrysogenum Wisconsin 54-1255 complete genome, contig Pc00c20	NADP-dependent alcohol dehydrogenase 7 OS=Saccharomyces cerevisiae (strain ATCC 204508 / S288c) GN=ADH7 PE=1 SV=1
Unigene2265_All	-1.85789	hypothetical protein Ao3042_06924 [Aspergillus oryzae 3.042] >gi|635512945|gb|KDE84796.1| hypothetical protein AO1008_00107 [Aspergillus oryzae 100-8]	Aspergillus oryzae RIB40 DNA, SC111	--
Unigene3786_All	1.43525	hypothetical protein PMG11_05212 [Penicillium brasilianum]	Aspergillus fumigatus Af293 tyrosine decarboxylase (AFUA_2G04980), partial mRNA	--
Unigene9570_All	1.06379	hypothetical protein PMG11_02345 [Penicillium brasilianum]	Penicillium chrysogenum Wisconsin 54-1255 complete genome, contig Pc00c18	Histone transcription regulator 3 homolog OS=Aspergillus oryzae (strain ATCC 42149 / RIB 40) GN=hir3 PE=3 SV=1
Unigene369_All	-1.82969	class V chitinase Chi100 [Aspergillus kawachii IFO 4308]	--	--
CL981.Contig12_All	1.03844	Putative Serine hydroxymethyltransferase [Penicillium brasilianum]	Aspergillus terreus NIH2624 serine hydroxymethyltransferase, mitochondrial precursor (ATEG_09625) partial mRNA	Serine hydroxymethyltransferase, mitochondrial OS=Schizosaccharomyces pombe (strain 972 / ATCC 24843) GN=shm2 PE=3 SV=2
Unigene3268_All	1.29257	L-aminoadipate-semialdehyde dehydrogenase large subunit Lys2-Penicillium chrysogenum [Penicillium rubens Wisconsin 54-1255] >gi|211591678|emb|CAP97919.1| L-aminoadipate-semialdehyde dehydrogenase large subunit Lys2-Penicillium chrysogenum [Penicillium rubens Wisconsin 54-1255]	Penicillium chrysogenum Wisconsin 54-1255 L-aminoadipate-semialdehyde dehydrogenase large subunit Lys2-Penicillium chrysogenum (Lys2) mRNA, complete cds	L-aminoadipate-semialdehyde dehydrogenase large subunit OS=Penicillium chrysogenum GN=lys2 PE=3 SV=1
Unigene1667_All	-1.01414	hypothetical protein ACN38_g7256 [Penicillium nordicum]	Rasamsonia emersonii CBS 393.64 Aromatic-L-amino-acid decarboxylase mRNA	--
CL849.Contig2_All	1.65505	Quinate/shikimate 5-dehydrogenase [Penicillium camemberti]	Penicillium chrysogenum Wisconsin 54-1255 complete genome, contig Pc00c13	Protein qutG OS=Emericella nidulans (strain FGSC A4 / ATCC 38163 / CBS 112.46 / NRRL 194 / M139) GN=qutG PE=3 SV=2
CL1796.Contig2_All	1.26837	short-chain dehydrogenase/reductase [Byssochlamys spectabilis No. 5]	--	Uncharacterized oxidoreductase C736.13 OS=Schizosaccharomyces pombe (strain 972 / ATCC 24843) GN=SPCC736.13 PE=3 SV=1
CL973.Contig1_All	2.60706	hypothetical protein ARAM_001597 [Aspergillus rambellii]	--	Ent-kaurene oxidase OS=Gibberella intermedia GN=CYP503A1 PE=1 SV=1
CL2452.Contig1_All	-1.45443	Putative Diphosphomevalonate decarboxylase [Penicillium brasilianum]	Penicillium brevicompactum strain ATCC 16024 diphosphomevalonate decarboxylase (MDD) gene, complete cds	Diphosphomevalonate decarboxylase OS=Ashbya gossypii (strain ATCC 10895 / CBS 109.51 / FGSC 9923 / NRRL Y-1056) GN=MVD1 PE=3 SV=2
Unigene4908_All	1.15003	Major facilitator superfamily domain, general substrate transporter [Penicillium expansum]	Penicillium chrysogenum Wisconsin 54-1255 complete genome, contig Pc00c22	Quinidine resistance protein 2 OS=Saccharomyces cerevisiae (strain ATCC 204508 / S288c) GN=QDR2 PE=1 SV=1
CL1893.Contig2_All	-2.4016	Major facilitator superfamily [Penicillium solitum]	Aspergillus oryzae RIB40 MFS transporter, mRNA	Uncharacterized MFS-type transporter C16A3.17c OS=Schizosaccharomyces pombe (strain 972 / ATCC 24843) GN=SPBC16A3.17c PE=3 SV=1
Unigene5513_All	1.7182	Cytochrome P450 [Penicillium camemberti]	Penicillium chrysogenum Wisconsin 54-1255 complete genome, contig Pc00c21	Probable sterigmatocystin biosynthesis P450 monooxygenase STCB OS=Emericella nidulans (strain FGSC A4 / ATCC 38163 / CBS 112.46 / NRRL 194 / M139) GN=stcB PE=3 SV=2
CL3344.Contig3_All	1.57512	MFS transporter, putative [Aspergillus clavatus NRRL 1] >gi|119402030|gb|EAW12452.1| MFS transporter, putative [Aspergillus clavatus NRRL 1]	--	Dityrosine transporter 1 OS=Saccharomyces cerevisiae (strain ATCC 204508 / S288c) GN=DTR1 PE=1 SV=1
CL291.Contig1_All	2.14338	hypothetical protein PMG11_08022 [Penicillium brasilianum]	--	Uncharacterized transcriptional regulatory protein C1327.01c OS=Schizosaccharomyces pombe (strain 972 / ATCC 24843) GN=SPAC1327.01c PE=1 SV=2
Unigene6415_All	1.51998	3-isopropylmalate dehydrogenase B [Penicillium roqueforti FM164]	Neosartorya fischeri NRRL 181 3-isopropylmalate dehydrogenase (NFIA_059550) partial mRNA	3-isopropylmalate dehydrogenase B OS=Aspergillus niger GN=leu2B PE=2 SV=1
Unigene548_All	1.03048	Aldose 1-/Glucose-6-phosphate 1-epimerase [Penicillium roqueforti FM164]	Aspergillus niger CBS 513.88 aldose 1-epimerase, mRNA	Glucose-6-phosphate 1-epimerase OS=Saccharomyces cerevisiae (strain ATCC 204508 / S288c) GN=YMR099C PE=1 SV=1
Unigene6702_All	1.69913	hypothetical protein ACN38_g3233 [Penicillium nordicum]	Penicillium digitatum Erg3A (Erg3A) mRNA, complete cds	Probable C-5 sterol desaturase OS=Neurospora crassa (strain ATCC 24698 / 74-OR23-1A / CBS 708.71 / DSM 1257 / FGSC 987) GN=NCU06207 PE=3 SV=1
CL3344.Contig2_All	1.616	MFS transporter, putative [Aspergillus clavatus NRRL 1] >gi|119402030|gb|EAW12452.1| MFS transporter, putative [Aspergillus clavatus NRRL 1]	--	Dityrosine transporter 1 OS=Saccharomyces cerevisiae (strain ATCC 204508 / S288c) GN=DTR1 PE=1 SV=1
CL1381.Contig2_All	1.33204	hypothetical protein PMG11_03181 [Penicillium brasilianum]	Aspergillus oryzae RIB40 tRNA isopentenyltransferase, mRNA	Decapping nuclease rai1 OS=Neosartorya fumigata (strain ATCC MYA-4609 / Af293 / CBS 101355 / FGSC A1100) GN=rai1 PE=3 SV=3
Unigene10155_All	1.27662	Putative D-isomer specific 2-hydroxyacid dehydrogenase [Penicillium brasilianum]	Neurospora crassa OR74A D-isomer specific 2-hydroxyacid dehydrogenase mRNA	D-3-phosphoglycerate dehydrogenase 2 OS=Saccharomyces cerevisiae (strain ATCC 204508 / S288c) GN=SER33 PE=1 SV=1
CL1946.Contig1_All	1.81256	hypothetical protein PMG11_08568 [Penicillium brasilianum]	--	Uncharacterized MFS-type transporter C16A3.17c OS=Schizosaccharomyces pombe (strain 972 / ATCC 24843) GN=SPBC16A3.17c PE=3 SV=1
CL1475.Contig2_All	-1.2022	hypothetical protein PMG11_08048 [Penicillium brasilianum]	Aspergillus oryzae RIB40 phosphoglycerate mutase family protein, mRNA	NADH-cytochrome b5 reductase 2 OS=Emericella nidulans (strain FGSC A4 / ATCC 38163 / CBS 112.46 / NRRL 194 / M139) GN=mcr1 PE=3 SV=1
CL1291.Contig2_All	1.19791	hypothetical protein PMG11_08954 [Penicillium brasilianum]	Penicillium chrysogenum Wisconsin 54-1255 complete genome, contig Pc00c21	Chitinase 3 OS=Candida albicans (strain SC5314 / ATCC MYA-2876) GN=CHT3 PE=3 SV=2
Unigene3401_All	1.85628	Pc06g01520 [Penicillium rubens Wisconsin 54-1255] >gi|211581370|emb|CAP79145.1| Pc06g01520 [Penicillium rubens Wisconsin 54-1255]	Penicillium chrysogenum Wisconsin 54-1255 complete genome, contig Pc00c06	Averantin hydroxylase OS=Aspergillus parasiticus GN=avnA PE=1 SV=2
Unigene8087_All	1.57393	hypothetical protein PROQFM164_S01g001851 [Penicillium roqueforti FM164]	--	Hexaprenyldihydroxybenzoate methyltransferase, mitochondrial OS=Schizosaccharomyces pombe (strain 972 / ATCC 24843) GN=coq3 PE=3 SV=2
CL2865.Contig1_All	-2.05886	conserved hypothetical protein [Aspergillus terreus NIH2624] >gi|114196642|gb|EAU38342.1| conserved hypothetical protein [Aspergillus terreus NIH2624]	Aspergillus oryzae RIB40 cytochrome P450 monooxygenase, mRNA	Fumitremorgin C synthase OS=Neosartorya fischeri (strain ATCC 1020 / DSM 3700 / FGSC A1164 / NRRL 181) GN=ftmP450-2 PE=3 SV=1
Unigene9320_All	-2.72438	Putative Pyrroline-5-carboxylate reductase [Penicillium brasilianum]	Penicillium chrysogenum Wisconsin 54-1255 complete genome, contig Pc00c22	Pyrroline-5-carboxylate reductase OS=Zalerion arboricola GN=P5CR PE=2 SV=1
CL2339.Contig4_All	1.34245	RecName: Full=Enolase; AltName: Full=2-phospho-D-glycerate hydro-lyase; AltName: Full=2-phosphoglycerate dehydratase; AltName: Allergen=Pen c 22 >gi|13991101|gb|AAK51201.1|AF254643_1 enolase [Penicillium citrinum]	Penicillium citrinum enolase mRNA, complete cds	Enolase OS=Penicillium citrinum GN=enoA PE=1 SV=3
Unigene8563_All	1.69366	Putative Dihydroxyacetone synthase [Penicillium brasilianum]	Penicillium chrysogenum Wisconsin 54-1255 complete genome, contig Pc00c15	White-opaque regulator 1 OS=Candida albicans (strain SC5314 / ATCC MYA-2876) GN=WOR2 PE=1 SV=1
CL973.Contig2_All	1.79457	hypothetical protein PDE_00811 [Penicillium oxalicum 114-2]	--	Ent-kaurene oxidase OS=Gibberella intermedia GN=CYP503A1 PE=1 SV=1
CL1868.Contig2_All	-1.57224	hypothetical protein PMG11_03847 [Penicillium brasilianum]	TPA_asm: Aspergillus nidulans FGSC A4 chromosome VIII	--
CL3493.Contig2_All	1.9202	Phosphomevalonate kinase, eukaryotic [Penicillium roqueforti FM164]	Penicillium chrysogenum Wisconsin 54-1255 complete genome, contig Pc00c21	Phosphomevalonate kinase OS=Saccharomyces cerevisiae (strain ATCC 204508 / S288c) GN=ERG8 PE=1 SV=2
CL2362.Contig2_All	-2.07919	hypothetical protein PMG11_05399 [Penicillium brasilianum]	--	--
Unigene2403_All	2.25588	Putative Glyceraldehyde 3-phosphate dehydrogenase [Penicillium brasilianum]	Aspergillus oryzae RIB40 glyceraldehyde-3-phosphate dehydrogenase, mRNA	Glyceraldehyde-3-phosphate dehydrogenase 1 OS=Schizosaccharomyces pombe (strain 972 / ATCC 24843) GN=tdh1 PE=1 SV=1
CL528.Contig3_All	-1.45299	Pc06g01990 [Penicillium rubens Wisconsin 54-1255] >gi|211581415|emb|CAP79192.1| Pc06g01990 [Penicillium rubens Wisconsin 54-1255]	Talaromyces stipitatus ATCC 10500 conserved hypothetical protein, mRNA	--
Unigene8601_All	-1.47803	hypothetical protein Y699_04316 [Aspergillus fumigatus Z5]	Aspergillus terreus NIH2624 conserved hypothetical protein (ATEG_06467) partial mRNA	--
CL291.Contig2_All	1.13148	hypothetical protein PMG11_08022 [Penicillium brasilianum]	--	Uncharacterized transcriptional regulatory protein C1327.01c OS=Schizosaccharomyces pombe (strain 972 / ATCC 24843) GN=SPAC1327.01c PE=1 SV=2
Unigene9301_All	-2.82253	amine oxidase [Aspergillus oryzae 3.042] >gi|635514234|gb|KDE85995.1| amine oxidase [Aspergillus oryzae 100-8]	Aspergillus oryzae RIB40 DNA, SC023	Monoamine oxidase N OS=Aspergillus niger GN=maoN PE=1 SV=1
Unigene2185_All	1.93892	chitinase [Neurospora crassa OR74A] >gi|28923516|gb|EAA32694.1| chitinase [Neurospora crassa OR74A] >gi|725981823|gb|KHE84922.1| glycoside hydrolase family 18 protein [Neurospora crassa]	Sordaria macrospora k-hell hypothetical protein (SMAC_09584), mRNA	--
Unigene5219_All	-1.93043	Catalase, mono-functional, heme-containing [Penicillium expansum]	Penicillium chrysogenum Wisconsin 54-1255 complete genome, contig Pc00c12	Catalase OS=Schizosaccharomyces pombe (strain 972 / ATCC 24843) GN=cta1 PE=1 SV=1
Unigene2791_All	1.45535	hypothetical protein PMG11_04509 [Penicillium brasilianum]	Aspergillus niger CBS 513.88 uroporphyrinogen-III synthase (UroS), mRNA	Uroporphyrinogen-III synthase OS=Schizosaccharomyces pombe (strain 972 / ATCC 24843) GN=ups1 PE=3 SV=1
Unigene2305_All	-1.40634	hypothetical protein PDE_01202 [Penicillium oxalicum 114-2]	Aspergillus oryzae RIB40 quinone oxidoreductase, mRNA	NADP-dependent alcohol dehydrogenase 7 OS=Saccharomyces cerevisiae (strain ATCC 204508 / S288c) GN=ADH7 PE=1 SV=1
Unigene5411_All	1.63694	Putative Beta-1,4-glucosidase [Penicillium brasilianum]	Penicillium chrysogenum Wisconsin 54-1255 complete genome, contig Pc00c18	Probable beta-glucosidase A OS=Aspergillus terreus (strain NIH 2624 / FGSC A1156) GN=bglA PE=3 SV=1
Unigene5368_All	-1.94297	Putative Amine oxidase [Penicillium brasilianum]	Penicillium chrysogenum Wisconsin 54-1255 complete genome, contig Pc00c22	Peroxisomal primary amine oxidase OS=Pichia angusta GN=AMO PE=1 SV=1
Unigene5854_All	-1.223	hypothetical protein TCE0_013r01233 [Talaromyces cellulolyticus]	Aspergillus niger CBS 513.88 short-chain dehydrogenase, mRNA	Uncharacterized oxidoreductase C736.13 OS=Schizosaccharomyces pombe (strain 972 / ATCC 24843) GN=SPCC736.13 PE=3 SV=1
CL3524.Contig2_All	1.31163	Putative Branched-chain-amino-acid aminotransferase [Penicillium brasilianum]	Penicillium chrysogenum Wisconsin 54-1255 complete genome, contig Pc00c22	Branched-chain-amino-acid aminotransferase, mitochondrial OS=Saccharomyces cerevisiae (strain ATCC 204508 / S288c) GN=BAT1 PE=1 SV=1
CL3534.Contig2_All	-1.47636	Siroheme synthase domain 3 [Penicillium expansum] >gi|700459056|gb|KGO48496.1| Siroheme synthase domain 3 [Penicillium expansum] >gi|700466917|gb|KGO55568.1| Siroheme synthase domain 3 [Penicillium expansum]	Penicillium chrysogenum Wisconsin 54-1255 complete genome, contig Pc00c20	Uroporphyrinogen-III C-methyltransferase OS=Saccharomyces cerevisiae (strain ATCC 204508 / S288c) GN=MET1 PE=1 SV=1
CL3633.Contig2_All	1.69171	hypothetical protein PMG11_10121 [Penicillium brasilianum]	--	Protein TOXD OS=Cochliobolus carbonum GN=TOXD PE=3 SV=1
Unigene2276_All	1.29039	hypothetical protein PMG11_00127 [Penicillium brasilianum]	--	Uncharacterized protein AN5342 OS=Emericella nidulans (strain FGSC A4 / ATCC 38163 / CBS 112.46 / NRRL 194 / M139) GN=AN5342 PE=1 SV=1
Unigene2643_All	1.16592	hypothetical protein PDE_04533 [Penicillium oxalicum 114-2]	Aspergillus clavatus NRRL 1 Phe-inhibited DAHP synthase AroG (ACLA_032330), partial mRNA	Phospho-2-dehydro-3-deoxyheptonate aldolase, tyrosine-inhibited OS=Saccharomyces cerevisiae (strain ATCC 204508 / S288c) GN=ARO4 PE=1 SV=2
CL3211.Contig2_All	1.74505	Polyketide synthase, enoylreductase [Penicillium expansum] >gi|700470560|gb|KGO58898.1| Polyketide synthase, enoylreductase [Penicillium expansum] >gi|700486641|gb|KGO72239.1| Polyketide synthase, enoylreductase [Penicillium expansum]	Penicillium citrinum xynA gene for endo-1,4-beta-xylanase, complete cds	Alcohol dehydrogenase 2 OS=Saccharomyces cerevisiae (strain ATCC 204508 / S288c) GN=ADH2 PE=1 SV=3
CL1878.Contig1_All	1.8533	hypothetical protein PMG11_08214 [Penicillium brasilianum]	Bipolaris maydis ATCC 48331 hypothetical protein partial mRNA	Aspartate aminotransferase, cytoplasmic OS=Schizosaccharomyces pombe (strain 972 / ATCC 24843) GN=aat2 PE=3 SV=1
Unigene9748_All	1.78703	hypothetical protein PMG11_02387 [Penicillium brasilianum]	Aspergillus niger CBS 513.88 aldose 1-epimerase, mRNA	Bifunctional protein gal10 OS=Schizosaccharomyces pombe (strain 972 / ATCC 24843) GN=gal10 PE=3 SV=1
Unigene5606_All	1.77341	hypothetical protein PMG11_02445 [Penicillium brasilianum]	--	D-3-phosphoglycerate dehydrogenase 1 OS=Saccharomyces cerevisiae (strain ATCC 204508 / S288c) GN=SER3 PE=1 SV=1
CL180.Contig6_All	-1.0087	Putative Glutathione-dependent formaldehyde dehydrogenase [Penicillium brasilianum]	Neosartorya fischeri NRRL 181 alcohol dehydrogenase (NFIA_032340) partial mRNA	Zinc-type alcohol dehydrogenase-like protein C1198.01 OS=Schizosaccharomyces pombe (strain 972 / ATCC 24843) GN=SPBC1198.01 PE=3 SV=1
Unigene9606_All	1.34651	Putative Repressor protein [Penicillium brasilianum]	Penicillium chrysogenum Wisconsin 54-1255 complete genome, contig Pc00c16	Quinate repressor protein OS=Emericella nidulans (strain FGSC A4 / ATCC 38163 / CBS 112.46 / NRRL 194 / M139) GN=qutR PE=1 SV=2
Unigene6433_All	1.14949	hypothetical protein PMG11_10495 [Penicillium brasilianum]	Penicillium chrysogenum Wisconsin 54-1255 complete genome, contig Pc00c22	Pentafunctional AROM polypeptide OS=Aspergillus terreus (strain NIH 2624 / FGSC A1156) GN=aroM PE=3 SV=1
CL2563.Contig1_All	-1.65546	Putative Catalytic activity: Acyl-CoA acetyl-CoA &lt;=> CoA 3-oxoacyl-CoA [Penicillium brasilianum]	Penicillium chrysogenum Wisconsin 54-1255 complete genome, contig Pc00c15	3-ketoacyl-CoA thiolase A, peroxisomal OS=Candida tropicalis PE=3 SV=1
CL34.Contig2_All	2.24269	Putative Cytochrome P450 71A20 [Penicillium brasilianum]	Penicillium chrysogenum Wisconsin 54-1255 hypothetical protein (Pc13g14720) mRNA, complete cds	Pisatin demethylase OS=Fusarium solani subsp. pisi GN=PDAT9 PE=3 SV=1
CL2461.Contig1_All	-2.42064	class V chitinase Chi100 [Aspergillus kawachii IFO 4308]	Colletotrichum graminicola M1.001 glycosyl hydrolase family 18 partial mRNA	Killer toxin subunits alpha/beta OS=Kluyveromyces lactis (strain ATCC 8585 / CBS 2359 / DSM 70799 / NBRC 1267 / NRRL Y-1140 / WM37) PE=1 SV=1
CL3344.Contig1_All	1.84142	MFS transporter, putative [Aspergillus clavatus NRRL 1] >gi|119402030|gb|EAW12452.1| MFS transporter, putative [Aspergillus clavatus NRRL 1]	--	Dityrosine transporter 1 OS=Saccharomyces cerevisiae (strain ATCC 204508 / S288c) GN=DTR1 PE=1 SV=1
Unigene2799_All	2.77597	hypothetical protein PMG11_01791 [Penicillium brasilianum]	Penicillium chrysogenum Wisconsin 54-1255 complete genome, contig Pc00c18	COPII coat assembly protein sec16 OS=Aspergillus oryzae (strain ATCC 42149 / RIB 40) GN=sec16 PE=3 SV=1
CL1827.Contig3_All	-1.17575	hypothetical protein PMG11_02719 [Penicillium brasilianum]	Penicillium chrysogenum Wisconsin 54-1255 complete genome, contig Pc00c12	Broad-range acid phosphatase DET1 OS=Saccharomyces cerevisiae (strain ATCC 204508 / S288c) GN=DET1 PE=1 SV=1
CL2572.Contig1_All	-1.99189	hypothetical protein ACN38_g6323 [Penicillium nordicum]	--	Killer toxin subunits alpha/beta OS=Kluyveromyces lactis (strain ATCC 8585 / CBS 2359 / DSM 70799 / NBRC 1267 / NRRL Y-1140 / WM37) PE=1 SV=1
CL2020.Contig5_All	1.13908	Putative Mannose-6-phosphate isomerase [Penicillium brasilianum]	Aspergillus oryzae RIB40 mannose-6-phosphate isomerase, mRNA	Mannose-6-phosphate isomerase OS=Emericella nidulans (strain FGSC A4 / ATCC 38163 / CBS 112.46 / NRRL 194 / M139) GN=manA PE=3 SV=2
CL106.Contig2_All	1.35013	hypothetical protein PMG11_09739 [Penicillium brasilianum]	Aspergillus oryzae RIB40 class II aldolase/adducin domain protein, mRNA	Meiotically up-regulated gene 14 protein OS=Schizosaccharomyces pombe (strain 972 / ATCC 24843) GN=mug14 PE=1 SV=1
CL1827.Contig1_All	-1.12963	hypothetical protein PMG11_02719 [Penicillium brasilianum]	Penicillium chrysogenum Wisconsin 54-1255 complete genome, contig Pc00c12	Broad-range acid phosphatase DET1 OS=Saccharomyces cerevisiae (strain ATCC 204508 / S288c) GN=DET1 PE=1 SV=1
Unigene4605_All	1.17926	Putative Alcohol dehydrogenase [Penicillium brasilianum]	Penicillium chrysogenum Wisconsin 54-1255 complete genome, contig Pc00c21	NADP-dependent alcohol dehydrogenase 7 OS=Saccharomyces cerevisiae (strain ATCC 204508 / S288c) GN=ADH7 PE=1 SV=1
CL1893.Contig1_All	-2.09481	Major facilitator superfamily [Penicillium solitum]	Aspergillus oryzae RIB40 DNA, SC038	Uncharacterized MFS-type transporter C16A3.17c OS=Schizosaccharomyces pombe (strain 972 / ATCC 24843) GN=SPBC16A3.17c PE=3 SV=1
CL1183.Contig2_All	1.37069	Putative MFS drug transporter [Penicillium brasilianum]	Aspergillus oryzae RIB40 MFS multidrug transporter, mRNA	Vacuolar membrane amino acid uptake transporter fnx2 OS=Schizosaccharomyces pombe (strain 972 / ATCC 24843) GN=fnx2 PE=3 SV=1
Unigene6460_All	1.42653	Putative Arginine biosynthesis ArgJ, mitochondrial [Penicillium brasilianum]	Penicillium chrysogenum Wisconsin 54-1255 complete genome, contig Pc00c22	Arginine biosynthesis bifunctional protein ArgJ, mitochondrial OS=Penicillium chrysogenum (strain ATCC 28089 / DSM 1075 / Wisconsin 54-1255) GN=Pc22g15960 PE=3 SV=1
CL1241.Contig1_All	1.17309	Putative ATP phosphoribosyltransferase [Penicillium brasilianum]	Neosartorya fischeri NRRL 181 ATP phosphoribosyltransferase (NFIA_025470) partial mRNA	ATP phosphoribosyltransferase OS=Yarrowia lipolytica (strain CLIB 122 / E 150) GN=HIS1 PE=3 SV=1
CL1292.Contig2_All	-1.94346	predicted protein [Aspergillus terreus NIH2624] >gi|114196125|gb|EAU37825.1| predicted protein [Aspergillus terreus NIH2624]	Aspergillus terreus NIH2624 predicted protein (ATEG_01068) partial mRNA	O-methylsterigmatocystin oxidoreductase OS=Aspergillus flavus (strain ATCC 200026 / FGSC A1120 / NRRL 3357 / JCM 12722 / SRRC 167) GN=ordA PE=2 SV=1
Unigene4291_All	-1.54657	Glycoside hydrolase, superfamily [Penicillium expansum] >gi|700472089|gb|KGO60293.1| Glycoside hydrolase, superfamily [Penicillium expansum]	Aspergillus niger CBS 513.88 alpha-N-arabinofuranosidase A, mRNA	Probable alpha-N-arabinofuranosidase A OS=Aspergillus terreus (strain NIH 2624 / FGSC A1156) GN=abfA PE=3 SV=1
Unigene5340_All	1.22833	Pc20g06530 [Penicillium rubens Wisconsin 54-1255] >gi|211587914|emb|CAP85982.1| Pc20g06530 [Penicillium rubens Wisconsin 54-1255]	Penicillium crustosum strain PN2402 penitremane gene cluster, partial sequence	Cell wall protein AWA1 OS=Saccharomyces cerevisiae (strain Kyokai no. 7 / NBRC 101557) GN=AWA1 PE=1 SV=1
Unigene4348_All	1.72807	hypothetical protein PMG11_06288 [Penicillium brasilianum]	Leptosphaeria biglobosa Thlaspii ibcn65_scaffold00005 complete sequence	Isotrichodermin C-15 hydroxylase OS=Fusarium sporotrichioides GN=TRI11 PE=3 SV=1
Unigene9546_All	-1.59478	hypothetical protein ACN38_g11294 [Penicillium nordicum]	Penicillium chrysogenum Wisconsin 54-1255 complete genome, contig Pc00c12	Catalase OS=Schizosaccharomyces pombe (strain 972 / ATCC 24843) GN=cta1 PE=1 SV=1
Unigene141_All	1.40879	polymerasehistidinol phosphatase-like protein [Penicillium solitum]	Aspergillus clavatus NRRL 1 histidinol-phosphatase (ACLA_054390), partial mRNA	Probable histidinol-phosphatase OS=Schizosaccharomyces pombe (strain 972 / ATCC 24843) GN=SPCC1672.01 PE=3 SV=1
CL122.Contig1_All	-1.42498	hypothetical protein PMG11_05288 [Penicillium brasilianum]	Penicillium chrysogenum Wisconsin 54-1255 complete genome, contig Pc00c12	Uncharacterized protein C1420.01c OS=Schizosaccharomyces pombe (strain 972 / ATCC 24843) GN=SPAC1420.01c PE=4 SV=2
CL62.Contig3_All	1.25088	oxidoreductase [Aspergillus niger CBS 513.88]	--	Galactose/lactose metabolism regulatory protein GAL80 OS=Saccharomyces cerevisiae (strain ATCC 204508 / S288c) GN=GAL80 PE=1 SV=2
CL766.Contig1_All	2.17927	hypothetical protein PMG11_02257 [Penicillium brasilianum]	Penicillium chrysogenum Wisconsin 54-1255 complete genome, contig Pc00c06	Allergen Asp f 4 OS=Neosartorya fumigata (strain ATCC MYA-4609 / Af293 / CBS 101355 / FGSC A1100) GN=AFUA_2G03830 PE=1 SV=2
CL742.Contig2_All	-1.19877	hypothetical protein PMG11_09958 [Penicillium brasilianum]	Penicillium chrysogenum Wisconsin 54-1255 complete genome, contig Pc00c16	Allergen Asp f 4 OS=Neosartorya fumigata (strain ATCC MYA-4609 / Af293 / CBS 101355 / FGSC A1100) GN=AFUA_2G03830 PE=1 SV=2
CL1487.Contig7_All	-1.18763	hypothetical protein PMG11_05926 [Penicillium brasilianum]	Penicillium chrysogenum Wisconsin 54-1255 complete genome, contig Pc00c20	Tubulin-specific chaperone C OS=Schizosaccharomyces pombe (strain 972 / ATCC 24843) GN=cin2 PE=3 SV=1
CL3633.Contig1_All	1.21807	hypothetical protein PMG11_10121 [Penicillium brasilianum]	--	Protein TOXD OS=Cochliobolus carbonum GN=TOXD PE=3 SV=1
CL3412.Contig3_All	-1.99236	hypothetical protein PMG11_01808 [Penicillium brasilianum]	Rasamsonia emersonii CBS 393.64 Lysophospholipase Plb1 mRNA	Uncharacterized serine-rich protein C215.13 OS=Schizosaccharomyces pombe (strain 972 / ATCC 24843) GN=SPBC215.13 PE=1 SV=1
CL2481.Contig1_All	-1.15873	hypothetical protein PMG11_04974 [Penicillium brasilianum]	--	Cell wall protein AWA1 OS=Saccharomyces cerevisiae (strain Kyokai no. 7 / NBRC 101557) GN=AWA1 PE=1 SV=1
CL2909.Contig2_All	-1.21462	unnamed protein product [Aspergillus niger]	Aspergillus niger contig An12c0090, genomic contig	Tryptophan synthase OS=Neurospora crassa (strain ATCC 24698 / 74-OR23-1A / CBS 708.71 / DSM 1257 / FGSC 987) GN=trp-3 PE=1 SV=1
Unigene8916_All	-1.86843	hypothetical protein PMG11_01673 [Penicillium brasilianum]	--	Probable alpha-N-arabinofuranosidase A OS=Emericella nidulans (strain FGSC A4 / ATCC 38163 / CBS 112.46 / NRRL 194 / M139) GN=abfA PE=3 SV=1
CL1504.Contig2_All	-1.25559	hypothetical protein PDE_01818 [Penicillium oxalicum 114-2]	Aspergillus niger CBS 513.88 aspartate-semialdehyde dehydrogenase partial mRNA	Probable aspartate-semialdehyde dehydrogenase OS=Schizosaccharomyces pombe (strain 972 / ATCC 24843) GN=SPCC1827.06c PE=1 SV=2
Unigene3258_All	1.29842	Pc21g05070 [Penicillium rubens Wisconsin 54-1255] >gi|211589264|emb|CAP95404.1| Pc21g05070 [Penicillium rubens Wisconsin 54-1255]	Penicillium chrysogenum Wisconsin 54-1255 complete genome, contig Pc00c21	Lovastatin nonaketide synthase OS=Aspergillus terreus (strain NIH 2624 / FGSC A1156) GN=lovB PE=3 SV=2	Polyketide synthase modules and related proteins
Unigene2721_All	1.40387	Putative 4-hydroxyphenylpyruvate dioxygenase [Penicillium brasilianum]	Aspergillus oryzae RIB40 4-hydroxyphenylpyruvate dioxygenase, mRNA	Probable 4-hydroxyphenylpyruvate dioxygenase 1 OS=Neosartorya fumigata (strain ATCC MYA-4609 / Af293 / CBS 101355 / FGSC A1100) GN=AFUA_2G04200 PE=3 SV=1
Unigene4335_All	1.01677	hypothetical protein PMG11_07604 [Penicillium brasilianum]	Penicillium chrysogenum strain DS17690 HcpA (HcpA) gene, partial cds	Nonribosomal peptide synthetase 1 OS=Neosartorya fumigata (strain ATCC MYA-4609 / Af293 / CBS 101355 / FGSC A1100) GN=NRPS1 PE=1 SV=1
CL709.Contig4_All	-1.86447	hypothetical protein PMG11_05560 [Penicillium brasilianum]	Penicillium chrysogenum Wisconsin 54-1255 complete genome, contig Pc00c20	White collar 1 protein OS=Neurospora crassa (strain ATCC 24698 / 74-OR23-1A / CBS 708.71 / DSM 1257 / FGSC 987) GN=wc-1 PE=1 SV=2
Unigene6955_All	-2.27977	hypothetical protein PISL3812_03699 [Talaromyces islandicus]	Penicillium chrysogenum Wisconsin 54-1255 complete genome, contig Pc00c18	Uncharacterized protein PB18E9.04c OS=Schizosaccharomyces pombe (strain 972 / ATCC 24843) GN=SPAPB18E9.04c PE=4 SV=1
Unigene615_All	1.30452	hypothetical protein PMG11_00895 [Penicillium brasilianum]	--	--
Unigene8019_All	-1.14365	Putative L-ornithine N5 monooxygenase [Penicillium brasilianum]	TPA_asm: Aspergillus nidulans FGSC A4 chromosome I	L-ornithine 5-monooxygenase OS=Ustilago maydis (strain 521 / FGSC 9021) GN=SID1 PE=2 SV=2
Unigene7490_All	2.42182	phenylalanine ammonia-lyase [Aspergillus flavus AF70]	--	Phenylalanine/tyrosine ammonia-lyase OS=Rhodosporidium toruloides GN=PAL PE=1 SV=2

## Sheet: Starch and sucrose metabolism
GeneID	log2（S vs G）Fold	Nr-annotation	Nt-annotation	Swissprot-annotation
Unigene6659_All	2.06226	Uncharacterized protein PITC_007650 [Penicillium italicum]	Aspergillus oryzae RIB40 1,3-beta-glucanosyltransferase gel3, mRNA	1,3-beta-glucanosyltransferase gel4 OS=Neosartorya fumigata (strain ATCC MYA-4609 / Af293 / CBS 101355 / FGSC A1100) GN=gel4 PE=3 SV=1
CL2717.Contig2_All	-1.53083	hypothetical protein PFICI_12396 [Pestalotiopsis fici W106-1] >gi|573055541|gb|ETS75452.1| hypothetical protein PFICI_12396 [Pestalotiopsis fici W106-1]	--	--
Unigene4292_All	1.76457	hypothetical protein PDIG_86860 [Penicillium digitatum PHI26] >gi|425778991|gb|EKV17086.1| hypothetical protein PDIP_32850 [Penicillium digitatum Pd1]	Penicillium chrysogenum Wisconsin 54-1255 complete genome, contig Pc00c22	Alkali-sensitive linkage protein 1 OS=Schizosaccharomyces pombe (strain 972 / ATCC 24843) GN=asl1 PE=1 SV=1
Unigene8714_All	1.41043	Putative 1,3-beta-glucanosyltransferase Bgt1 [Penicillium brasilianum]	Penicillium chrysogenum Wisconsin 54-1255 complete genome, contig Pc00c13	Glucan 1,3-beta-glucosidase OS=Saccharomyces cerevisiae (strain ATCC 204508 / S288c) GN=BGL2 PE=1 SV=1
CL3636.Contig1_All	2.23186	hypothetical protein PMG11_10520 [Penicillium brasilianum]	--	Endo-beta-1,4-glucanase D OS=Emericella nidulans (strain FGSC A4 / ATCC 38163 / CBS 112.46 / NRRL 194 / M139) GN=eglD PE=1 SV=1
Unigene9643_All	1.7683	hypothetical protein PMG11_04451 [Penicillium brasilianum]	Aspergillus fumigatus Af293 exo-beta-1,3-glucanase (AFUA_6G13270), partial mRNA	Glucan 1,3-beta-glucosidase OS=Cochliobolus carbonum GN=EXG1 PE=1 SV=1
Unigene8065_All	1.12207	Putative Glycoside hydrolase family 13 protein [Penicillium brasilianum]	Aspergillus clavatus NRRL 1 1,4-alpha-glucan branching enzyme (ACLA_013550), partial mRNA	1,4-alpha-glucan-branching enzyme OS=Aspergillus oryzae (strain ATCC 42149 / RIB 40) GN=gbeA PE=2 SV=1
CL122.Contig2_All	-1.32164	hypothetical protein PMG11_05288 [Penicillium brasilianum]	Penicillium chrysogenum Wisconsin 54-1255 complete genome, contig Pc00c12	Uncharacterized protein C1420.01c OS=Schizosaccharomyces pombe (strain 972 / ATCC 24843) GN=SPAC1420.01c PE=4 SV=2
CL3636.Contig2_All	2.21385	hypothetical protein NFIA_045320 [Neosartorya fischeri NRRL 181] >gi|119415776|gb|EAW25713.1| conserved hypothetical protein [Neosartorya fischeri NRRL 181]	--	Endo-beta-1,4-glucanase D OS=Emericella nidulans (strain FGSC A4 / ATCC 38163 / CBS 112.46 / NRRL 194 / M139) GN=eglD PE=1 SV=1
CL2928.Contig1_All	-1.85174	Putative C2H2 type zinc finger domain protein [Penicillium brasilianum]	--	Flocculation protein FLO11 OS=Saccharomyces cerevisiae (strain ATCC 204508 / S288c) GN=MUC1 PE=1 SV=2
CL3235.Contig2_All	-1.24892	hypothetical protein PMG11_04946 [Penicillium brasilianum]	Aspergillus clavatus NRRL 1 conserved hypothetical protein (ACLA_073810), partial mRNA	Flocculation protein FLO11 OS=Saccharomyces cerevisiae (strain ATCC 204508 / S288c) GN=MUC1 PE=1 SV=2
Unigene1174_All	1.61257	hypothetical protein PMG11_09369 [Penicillium brasilianum]	Penicillium chrysogenum Wisconsin 54-1255 complete genome, contig Pc00c22	Probable sucrose utilization protein SUC1 OS=Candida albicans (strain SC5314 / ATCC MYA-2876) GN=SUC1 PE=3 SV=2
Unigene4829_All	-1.59711	hypothetical protein PMG11_10155 [Penicillium brasilianum]	Penicillium chrysogenum Wisconsin 54-1255 complete genome, contig Pc00c12	Uncharacterized serine-rich protein C215.13 OS=Schizosaccharomyces pombe (strain 972 / ATCC 24843) GN=SPBC215.13 PE=1 SV=1
Unigene1172_All	2.11963	Glycoside hydrolase family 31 [Penicillium solitum]	Aspergillus terreus NIH2624 alpha-glucosidase precursor (ATEG_00723) partial mRNA	Alpha-glucosidase OS=Aspergillus oryzae (strain ATCC 42149 / RIB 40) GN=agdA PE=2 SV=1
CL3689.Contig1_All	1.21798	hypothetical protein PMG11_05547 [Penicillium brasilianum]	Penicillium chrysogenum Wisconsin 54-1255 complete genome, contig Pc00c20	PH and SEC7 domain-containing protein C11E3.11c OS=Schizosaccharomyces pombe (strain 972 / ATCC 24843) GN=SPAC11E3.11c PE=4 SV=1
Unigene7454_All	-1.01253	hypothetical protein PMG11_07087 [Penicillium brasilianum]	Penicillium chrysogenum Wisconsin 54-1255 complete genome, contig Pc00c21	Uncharacterized protein RSN1 OS=Saccharomyces cerevisiae (strain ATCC 204508 / S288c) GN=RSN1 PE=1 SV=1
Unigene3802_All	-1.94366	hypothetical protein U727_0043073041 [Penicillium solitum]	Cyberlindnera fabianii strain YJS4271 genomic scaffold, scaffold CYFA0S01	Uncharacterized protein AFUA_6G14090 OS=Neosartorya fumigata (strain ATCC MYA-4609 / Af293 / CBS 101355 / FGSC A1100) GN=AFUA_6G14090 PE=1 SV=1
Unigene8631_All	-1.785	hypothetical protein PMG11_10751 [Penicillium brasilianum]	--	Bypass of stop codon protein 1 OS=Saccharomyces cerevisiae (strain ATCC 204508 / S288c) GN=BSC1 PE=4 SV=1
CL1984.Contig3_All	-1.2083	hypothetical protein PMG11_04221 [Penicillium brasilianum]	Aspergillus fumigatus Af293 endoglucanase (AFUA_6G07480), partial mRNA	Endo-beta-1,4-glucanase B OS=Emericella nidulans (strain FGSC A4 / ATCC 38163 / CBS 112.46 / NRRL 194 / M139) GN=eglB PE=1 SV=1
CL2278.Contig3_All	-2.74577	hypothetical protein M422DRAFT_776310 [Sphaerobolus stellatus SS14]	--	Flocculation protein FLO11 OS=Saccharomyces cerevisiae (strain ATCC 204508 / S288c) GN=MUC1 PE=1 SV=2
Unigene8025_All	-1.46551	hypothetical protein PMG11_08056 [Penicillium brasilianum]	Aspergillus oryzae RIB40 C2H2 finger domain protein, mRNA	Flocculation protein FLO11 OS=Saccharomyces cerevisiae (strain ATCC 204508 / S288c) GN=MUC1 PE=1 SV=2
Unigene5411_All	1.63694	Putative Beta-1,4-glucosidase [Penicillium brasilianum]	Penicillium chrysogenum Wisconsin 54-1255 complete genome, contig Pc00c18	Probable beta-glucosidase A OS=Aspergillus terreus (strain NIH 2624 / FGSC A1156) GN=bglA PE=3 SV=1
CL1268.Contig2_All	-2.02541	Glycosyl transferase, family 20 [Penicillium camemberti]	Penicillium chrysogenum Wisconsin 54-1255 complete genome, contig Pc00c12	Alpha,alpha-trehalose-phosphate synthase [UDP-forming] 2 OS=Aspergillus niger GN=tpsB PE=3 SV=1
Unigene8594_All	1.59548	Putative Glucoamylase [Penicillium brasilianum]	Aspergillus awamori GA I mRNA for glucoamylase, complete cds	Glucoamylase OS=Aspergillus shirousami GN=glaA PE=3 SV=1
Unigene4301_All	1.31589	hypothetical protein PDE_05082 [Penicillium oxalicum 114-2]	Fungal sp. JF63 18S ribosomal RNA gene, partial sequence; internal transcribed spacer 1, 5.8S ribosomal RNA gene, and internal transcribed spacer 2, complete sequence; and 28S ribosomal RNA gene, partial sequence	Flocculation protein FLO11 OS=Saccharomyces cerevisiae (strain ATCC 204508 / S288c) GN=MUC1 PE=1 SV=2
Unigene6371_All	-1.02661	hypothetical protein PMG11_03672 [Penicillium brasilianum]	Penicillium chrysogenum Wisconsin 54-1255 complete genome, contig Pc00c13	MAP-homologous protein 1 OS=Saccharomyces cerevisiae (strain ATCC 204508 / S288c) GN=MHP1 PE=1 SV=1
Unigene6408_All	1.24135	hypothetical protein PMG11_05816 [Penicillium brasilianum]	Penicillium chrysogenum Wisconsin 54-1255 complete genome, contig Pc00c20	Flocculation protein FLO11 OS=Saccharomyces cerevisiae (strain ATCC 204508 / S288c) GN=MUC1 PE=1 SV=2
CL3726.Contig1_All	-1.95026	hypothetical protein PMG11_05768 [Penicillium brasilianum]	--	Cell wall protein DAN4 OS=Saccharomyces cerevisiae (strain ATCC 204508 / S288c) GN=DAN4 PE=2 SV=1
Unigene6370_All	-1.19627	hypothetical protein PMG11_03672 [Penicillium brasilianum]	Penicillium chrysogenum Wisconsin 54-1255 complete genome, contig Pc00c13	MAP-homologous protein 1 OS=Saccharomyces cerevisiae (strain ATCC 204508 / S288c) GN=MHP1 PE=1 SV=1
CL122.Contig1_All	-1.42498	hypothetical protein PMG11_05288 [Penicillium brasilianum]	Penicillium chrysogenum Wisconsin 54-1255 complete genome, contig Pc00c12	Uncharacterized protein C1420.01c OS=Schizosaccharomyces pombe (strain 972 / ATCC 24843) GN=SPAC1420.01c PE=4 SV=2
CL2481.Contig1_All	-1.15873	hypothetical protein PMG11_04974 [Penicillium brasilianum]	--	Cell wall protein AWA1 OS=Saccharomyces cerevisiae (strain Kyokai no. 7 / NBRC 101557) GN=AWA1 PE=1 SV=1

## Sheet: Signaling pathway 
GeneID	log2（S vs G）Fold	Nr-annotation	Nt-annotation	Swissprot-annotation
Unigene3802_All	-1.94366	hypothetical protein U727_0043073041 [Penicillium solitum]	Cyberlindnera fabianii strain YJS4271 genomic scaffold, scaffold CYFA0S01	Uncharacterized protein AFUA_6G14090 OS=Neosartorya fumigata (strain ATCC MYA-4609 / Af293 / CBS 101355 / FGSC A1100) GN=AFUA_6G14090 PE=1 SV=1
Unigene5219_All	-1.93043	Catalase, mono-functional, heme-containing [Penicillium expansum]	Penicillium chrysogenum Wisconsin 54-1255 complete genome, contig Pc00c12	Catalase OS=Schizosaccharomyces pombe (strain 972 / ATCC 24843) GN=cta1 PE=1 SV=1
Unigene4829_All	-1.59711	hypothetical protein PMG11_10155 [Penicillium brasilianum]	Penicillium chrysogenum Wisconsin 54-1255 complete genome, contig Pc00c12	Uncharacterized serine-rich protein C215.13 OS=Schizosaccharomyces pombe (strain 972 / ATCC 24843) GN=SPBC215.13 PE=1 SV=1
Unigene9546_All	-1.59478	hypothetical protein ACN38_g11294 [Penicillium nordicum]	Penicillium chrysogenum Wisconsin 54-1255 complete genome, contig Pc00c12	Catalase OS=Schizosaccharomyces pombe (strain 972 / ATCC 24843) GN=cta1 PE=1 SV=1
CL3405.Contig2_All	-1.50612	Putative pH-response regulator protein palI/RIM9 [Penicillium brasilianum]	Aspergillus oryzae RIB40 pH-response regulator protein palI/RIM9, mRNA	pH-response regulator protein palI/RIM9 OS=Emericella nidulans (strain FGSC A4 / ATCC 38163 / CBS 112.46 / NRRL 194 / M139) GN=palI PE=1 SV=2
CL1389.Contig1_All	-1.35148	Putative MAP kinase kinase PBS2 (Fragment) [Penicillium brasilianum]	Penicillium chrysogenum Wisconsin 54-1255 complete genome, contig Pc00c16	Protein kinase wis1 OS=Schizosaccharomyces pombe (strain 972 / ATCC 24843) GN=wis1 PE=1 SV=1
CL3405.Contig3_All	-1.22922	hypothetical protein PMG11_05814 [Penicillium brasilianum]	Aspergillus oryzae RIB40 pH-response regulator protein palI/RIM9, mRNA	pH-response regulator protein palI/RIM9 OS=Emericella nidulans (strain FGSC A4 / ATCC 38163 / CBS 112.46 / NRRL 194 / M139) GN=palI PE=1 SV=2
Unigene3849_All	-1.21492	Signal transduction histidine kinase-related protein, C-terminal [Penicillium roqueforti FM164]	TPA_asm: Aspergillus nidulans FGSC A4 chromosome II	Peroxide stress-activated histidine kinase mak2 OS=Schizosaccharomyces pombe (strain 972 / ATCC 24843) GN=mak2 PE=3 SV=1
Unigene5620_All	-1.1781	hypothetical protein PMG11_08728 [Penicillium brasilianum]	Aspergillus oryzae RIB40 sensor histidine kinase/response regulator, mRNA	Peroxide stress-activated histidine kinase mak2 OS=Schizosaccharomyces pombe (strain 972 / ATCC 24843) GN=mak2 PE=3 SV=1
CL136.Contig2_All	-1.17568	hypothetical protein PMG11_01392 [Penicillium brasilianum]	Aspergillus fumigatus Af293 arrestin (or S-antigen), N-terminal domain protein (AFUA_7G02050), partial mRNA	Wiskott-Aldrich syndrome protein homolog 1 OS=Schizosaccharomyces pombe (strain 972 / ATCC 24843) GN=wsp1 PE=1 SV=3
Unigene8598_All	-1.16891	hypothetical protein PMG11_02791 [Penicillium brasilianum]	Penicillium chrysogenum Wisconsin 54-1255 hypothetical protein (Pc20g05960) mRNA, complete cds	Zinc finger protein MSN2 OS=Saccharomyces cerevisiae (strain ATCC 204508 / S288c) GN=MSN2 PE=1 SV=1
CL2481.Contig1_All	-1.15873	hypothetical protein PMG11_04974 [Penicillium brasilianum]	--	Cell wall protein AWA1 OS=Saccharomyces cerevisiae (strain Kyokai no. 7 / NBRC 101557) GN=AWA1 PE=1 SV=1
CL136.Contig1_All	-1.12742	hypothetical protein PMG11_01392 [Penicillium brasilianum]	Aspergillus fumigatus Af293 arrestin (or S-antigen), N-terminal domain protein (AFUA_7G02050), partial mRNA	Arrestin-related trafficking adapter 10 OS=Lachancea thermotolerans (strain ATCC 56472 / CBS 6340 / NRRL Y-8284) GN=ART10 PE=3 SV=1
CL1108.Contig13_All	-1.12497	Zinc finger, C2H2-like [Penicillium camemberti]	TPA_asm: Aspergillus nidulans FGSC A4 chromosome VII	Transcriptional regulator prz1 OS=Schizosaccharomyces pombe (strain 972 / ATCC 24843) GN=prz1 PE=1 SV=1
CL2762.Contig1_All	-1.12417	Putative Serine/threonine kinase Ste20 [Penicillium brasilianum]	Aspergillus fumigatus Af293 sexual development serine/threonine kinase PakA (AFUA_2G04680), partial mRNA	Serine/threonine-protein kinase ste20 OS=Aspergillus oryzae (strain ATCC 42149 / RIB 40) GN=ste20 PE=3 SV=1
CL2164.Contig11_All	-1.09395	hypothetical protein ACN38_g9845 [Penicillium nordicum]	Aspergillus oryzae RIB40 C2H2 transcription factor (RfeC), mRNA	Nutrient and stress factor 1 OS=Saccharomyces cerevisiae (strain ATCC 204508 / S288c) GN=USV1 PE=1 SV=1
Unigene7510_All	1.10486	Putative Kinesin family protein [Penicillium brasilianum]	Penicillium chrysogenum Wisconsin 54-1255 complete genome, contig Pc00c21	Sporulation-specific protein 15 OS=Schizosaccharomyces pombe (strain 972 / ATCC 24843) GN=spo15 PE=1 SV=1
Unigene7703_All	1.11864	Small GTPase superfamily, Rho type [Penicillium italicum]	Penicillium chrysogenum Wisconsin 54-1255 complete genome, contig Pc00c13	Protein ras-2 OS=Neurospora crassa (strain ATCC 24698 / 74-OR23-1A / CBS 708.71 / DSM 1257 / FGSC 987) GN=ras-2 PE=3 SV=2
CL2453.Contig2_All	1.17935	hypothetical protein PMG11_04597 [Penicillium brasilianum]	Penicillium chrysogenum Wisconsin 54-1255 complete genome, contig Pc00c22	Protein SLG1 OS=Saccharomyces cerevisiae (strain ATCC 204508 / S288c) GN=SLG1 PE=1 SV=1
Unigene7575_All	1.28676	Pc12g14890 [Penicillium rubens Wisconsin 54-1255] >gi|211582912|emb|CAP81116.1| Pc12g14890 [Penicillium rubens Wisconsin 54-1255]	Aspergillus niger CBS 513.88 MFS multidrug transporter, mRNA	Uncharacterized transporter C1529.01 OS=Schizosaccharomyces pombe (strain 972 / ATCC 24843) GN=SPCC1529.01 PE=3 SV=2
CL1869.Contig6_All	1.29041	Serine/threonine-protein kinase STK [Penicillium camemberti]	Metarhizium robertsii ARSEF 23 guanine nucleotide-binding protein alpha-2 subunit mRNA	Guanine nucleotide-binding protein alpha-2 subunit OS=Neurospora crassa (strain ATCC 24698 / 74-OR23-1A / CBS 708.71 / DSM 1257 / FGSC 987) GN=gna-2 PE=2 SV=1
CL64.Contig6_All	1.34332	Protein kinase-like domain [Penicillium solitum]	Penicillium chrysogenum Wisconsin 54-1255 hypothetical protein (Pc13g08950) mRNA, complete cds	Mitogen-activated protein kinase HOG1 OS=Scheffersomyces stipitis (strain ATCC 58785 / CBS 6054 / NBRC 10063 / NRRL Y-11545) GN=HOG1 PE=3 SV=2
CL2776.Contig2_All	1.40873	Putative GTPase activating protein [Penicillium brasilianum]	Penicillium chrysogenum Wisconsin 54-1255 complete genome, contig Pc00c22	GTPase-activating protein GYP5 OS=Saccharomyces cerevisiae (strain ATCC 204508 / S288c) GN=GYP5 PE=1 SV=1
CL1869.Contig5_All	1.44027	Serine/threonine-protein kinase STK [Penicillium camemberti]	Metarhizium robertsii ARSEF 23 guanine nucleotide-binding protein alpha-2 subunit mRNA	Guanine nucleotide-binding protein alpha-2 subunit OS=Neurospora crassa (strain ATCC 24698 / 74-OR23-1A / CBS 708.71 / DSM 1257 / FGSC 987) GN=gna-2 PE=2 SV=1
CL2109.Contig1_All	1.52778	hypothetical protein ACN38_g11446 [Penicillium nordicum]	--	Serine/threonine-protein kinase STE20 OS=Saccharomyces cerevisiae (strain ATCC 204508 / S288c) GN=STE20 PE=1 SV=1
Unigene5918_All	1.58291	hypothetical protein PMG11_10532 [Penicillium brasilianum]	--	Covalently-linked cell wall protein 14 OS=Saccharomyces cerevisiae (strain ATCC 204508 / S288c) GN=CCW14 PE=1 SV=1
Unigene5342_All	1.68739	Putative Acid trehalase (Fragment) [Penicillium brasilianum]	Penicillium citrinum catalase mRNA, complete cds	Acid trehalase OS=Emericella nidulans (strain FGSC A4 / ATCC 38163 / CBS 112.46 / NRRL 194 / M139) GN=treA PE=3 SV=1
CL2662.Contig3_All	2.00496	hypothetical protein PMG11_06151 [Penicillium brasilianum]	--	Zinc finger protein klf1 OS=Schizosaccharomyces pombe (strain 972 / ATCC 24843) GN=klf1 PE=2 SV=1
CL2109.Contig2_All	2.38149	hypothetical protein ACN38_g11446 [Penicillium nordicum]	--	Serine/threonine-protein kinase STE20 OS=Saccharomyces cerevisiae (strain ATCC 204508 / S288c) GN=STE20 PE=1 SV=1
Unigene5338_All	1.86325	hypothetical protein PMG11_06227 [Penicillium brasilianum]	Rasamsonia emersonii CBS 393.64 Phosphoinositide 5-phosphatase mRNA	Inositol-1,4,5-trisphosphate 5-phosphatase 1 OS=Schizosaccharomyces pombe (strain 972 / ATCC 24843) GN=syj1 PE=1 SV=1
CL849.Contig2_All	1.65505	Quinate/shikimate 5-dehydrogenase [Penicillium camemberti]	Penicillium chrysogenum Wisconsin 54-1255 complete genome, contig Pc00c13	Protein qutG OS=Emericella nidulans (strain FGSC A4 / ATCC 38163 / CBS 112.46 / NRRL 194 / M139) GN=qutG PE=3 SV=2
Unigene10108_All	1.22821	hypothetical protein PMG11_00305 [Penicillium brasilianum]	--	Myosin regulatory light chain 1 OS=Schizosaccharomyces pombe (strain 972 / ATCC 24843) GN=rlc1 PE=1 SV=1
CL2573.Contig3_All	1.23194	hypothetical protein PMG11_00884 [Penicillium brasilianum]	Cochliobolus miyabeanus calmodulin mRNA, complete cds	Calmodulin OS=Emericella nidulans (strain FGSC A4 / ATCC 38163 / CBS 112.46 / NRRL 194 / M139) GN=camA PE=3 SV=2
CL2573.Contig2_All	1.41481	hypothetical protein PMG11_00884 [Penicillium brasilianum]	Cochliobolus miyabeanus calmodulin mRNA, complete cds	Calmodulin OS=Emericella nidulans (strain FGSC A4 / ATCC 38163 / CBS 112.46 / NRRL 194 / M139) GN=camA PE=3 SV=2
CL2715.Contig2_All	1.03781	Pc20g01370 [Penicillium rubens Wisconsin 54-1255] >gi|211587431|emb|CAP85466.1| Pc20g01370 [Penicillium rubens Wisconsin 54-1255]	Aspergillus clavatus NRRL 1 EF-hand protein (ACLA_007640) partial mRNA	Myosin regulatory light chain cdc4 OS=Schizosaccharomyces pombe (strain 972 / ATCC 24843) GN=cdc4 PE=1 SV=1

## Sheet: Fatty acid
GeneID	log2（S vs G）Fold	Nr-annotation	Nt-annotation	Swissprot-annotation
CL1834.Contig2_All	2.04321	hypothetical protein PMG11_10741 [Penicillium brasilianum]	Penicillium chrysogenum Wisconsin 54-1255 complete genome, contig Pc00c13	Uncharacterized oxidoreductase C162.03 OS=Schizosaccharomyces pombe (strain 972 / ATCC 24843) GN=SPCC162.03 PE=3 SV=1
Unigene7731_All	2.7281	hypothetical protein AOCH_000472 [Aspergillus ochraceoroseus] >gi|816333019|gb|KKK13823.1| hypothetical protein ARAM_001594 [Aspergillus rambellii]	--	Sorbose reductase sou1 OS=Schizosaccharomyces pombe (strain 972 / ATCC 24843) GN=sou1 PE=3 SV=1
Unigene1635_All	2.38933	hypothetical protein PMG11_08252 [Penicillium brasilianum]	Aspergillus oryzae RIB40 DNA, SC012	Uncharacterized oxidoreductase C521.03 OS=Schizosaccharomyces pombe (strain 972 / ATCC 24843) GN=SPAC521.03 PE=1 SV=1
CL1938.Contig2_All	2.75266	Short-chain dehydrogenase/reductase SDR [Penicillium expansum] >gi|700462945|gb|KGO51929.1| Short-chain dehydrogenase/reductase SDR [Penicillium expansum] >gi|700484981|gb|KGO70879.1| Short-chain dehydrogenase/reductase SDR [Penicillium expansum]	Penicillium chrysogenum Wisconsin 54-1255 complete genome, contig Pc00c13	Uncharacterized oxidoreductase C663.09c OS=Schizosaccharomyces pombe (strain 972 / ATCC 24843) GN=SPCC663.09c PE=3 SV=1
Unigene1634_All	1.60027	hypothetical protein PMG11_05503 [Penicillium brasilianum]	Paracoccidioides brasiliensis Pb01 malonyl CoA-acyl carrier protein transacylase, mRNA	Malonyl CoA-acyl carrier protein transacylase, mitochondrial OS=Schizosaccharomyces pombe (strain 972 / ATCC 24843) GN=mct1 PE=3 SV=1
CL1834.Contig3_All	1.40382	hypothetical protein PMG11_10741 [Penicillium brasilianum]	Penicillium chrysogenum Wisconsin 54-1255 complete genome, contig Pc00c13	Uncharacterized oxidoreductase C162.03 OS=Schizosaccharomyces pombe (strain 972 / ATCC 24843) GN=SPCC162.03 PE=3 SV=1
Unigene9923_All	2.15822	hypothetical protein AOCH_000472 [Aspergillus ochraceoroseus] >gi|816333019|gb|KKK13823.1| hypothetical protein ARAM_001594 [Aspergillus rambellii]	--	Uncharacterized oxidoreductase C922.06 OS=Schizosaccharomyces pombe (strain 972 / ATCC 24843) GN=SPAC922.06 PE=3 SV=1
CL2750.Contig2_All	1.33207	Putative Oxidoreductase, short-chain dehydrogenase/reductase family [Penicillium brasilianum]	Penicillium chrysogenum Wisconsin 54-1255 complete genome, contig Pc00c21	L-rhamnose-1-dehydrogenase OS=Scheffersomyces stipitis (strain ATCC 58785 / CBS 6054 / NBRC 10063 / NRRL Y-11545) GN=DHG2 PE=1 SV=2
CL822.Contig2_All	-1.1529	hypothetical protein U727_0043052251 [Penicillium solitum]	Penicillium chrysogenum Wisconsin 54-1255 complete genome, contig Pc00c20	Versicolorin reductase OS=Emericella nidulans (strain FGSC A4 / ATCC 38163 / CBS 112.46 / NRRL 194 / M139) GN=stcU PE=3 SV=2
Unigene3299_All	1.52586	hypothetical protein PDE_07671 [Penicillium oxalicum 114-2]	Fusarium graminearum chromosome 2, complete genome	Probable NADP-dependent mannitol dehydrogenase OS=Yarrowia lipolytica (strain CLIB 122 / E 150) GN=YALI0B16192g PE=1 SV=1
Unigene1162_All	1.039	hypothetical protein PDE_04641 [Penicillium oxalicum 114-2]	Aspergillus oryzae RIB40 short chain dehydrogenase/reductase family oxidoreductase, mRNA	Uncharacterized oxidoreductase C922.06 OS=Schizosaccharomyces pombe (strain 972 / ATCC 24843) GN=SPAC922.06 PE=3 SV=1
CL2297.Contig2_All	-1.18132	Putative Exo-beta-1,4-galactanase [Penicillium brasilianum]	Aspergillus niger CBS 513.88 fatty acid elongase (Gig30), mRNA	Probable beta-galactosidase B OS=Penicillium chrysogenum (strain ATCC 28089 / DSM 1075 / Wisconsin 54-1255) GN=lacB PE=3 SV=2
Unigene8601_All	-1.47803	hypothetical protein Y699_04316 [Aspergillus fumigatus Z5]	Aspergillus terreus NIH2624 conserved hypothetical protein (ATEG_06467) partial mRNA	--
Unigene6424_All	1.01569	AMP-dependent synthetase/ligase [Penicillium camemberti]	Penicillium chrysogenum Wisconsin 54-1255 complete genome, contig Pc00c21	Peroxisomal-coenzyme A synthetase OS=Saccharomyces cerevisiae (strain ATCC 204508 / S288c) GN=PCS60 PE=1 SV=1
acyl-CoA metabolic process
CL2452.Contig1_All	-1.45443	Putative Diphosphomevalonate decarboxylase [Penicillium brasilianum]	Penicillium brevicompactum strain ATCC 16024 diphosphomevalonate decarboxylase (MDD) gene, complete cds	Diphosphomevalonate decarboxylase OS=Ashbya gossypii (strain ATCC 10895 / CBS 109.51 / FGSC 9923 / NRRL Y-1056) GN=MVD1 PE=3 SV=2
Unigene5531_All	1.41074	hypothetical protein PMG11_05827 [Penicillium brasilianum]	Penicillium chrysogenum Wisconsin 54-1255 complete genome, contig Pc00c20	Phosphopantothenate--cysteine ligase CAB2 OS=Saccharomyces cerevisiae (strain ATCC 204508 / S288c) GN=CAB2 PE=1 SV=2
Unigene8601_All	-1.47803	hypothetical protein Y699_04316 [Aspergillus fumigatus Z5]	Aspergillus terreus NIH2624 conserved hypothetical protein (ATEG_06467) partial mRNA	--
CL3493.Contig2_All	1.9202	Phosphomevalonate kinase, eukaryotic [Penicillium roqueforti FM164]	Penicillium chrysogenum Wisconsin 54-1255 complete genome, contig Pc00c21	Phosphomevalonate kinase OS=Saccharomyces cerevisiae (strain ATCC 204508 / S288c) GN=ERG8 PE=1 SV=2
fatty acid metabolism
Unigene3411_All	-1.27183	hypothetical protein PMG11_05711 [Penicillium brasilianum]	Penicillium chrysogenum Wisconsin 54-1255 complete genome, contig Pc00c20	Bifunctional P-450:NADPH-P450 reductase OS=Fusarium oxysporum GN=CYP505 PE=1 SV=1
Unigene2443_All	-1.08945	hypothetical protein PMG11_10601 [Penicillium brasilianum]	Glarea lozoyensis ATCC 20868 WW mRNA	WW domain-containing protein WWM1 OS=Saccharomyces cerevisiae (strain ATCC 204508 / S288c) GN=WWM1 PE=1 SV=1
Unigene6521_All	1.64234	Pc20g13190 [Penicillium rubens Wisconsin 54-1255] >gi|211588535|emb|CAP86648.1| Pc20g13190 [Penicillium rubens Wisconsin 54-1255]	Penicillium chrysogenum Wisconsin 54-1255 complete genome, contig Pc00c20	Probable sterigmatocystin biosynthesis P450 monooxygenase stcS OS=Emericella nidulans (strain FGSC A4 / ATCC 38163 / CBS 112.46 / NRRL 194 / M139) GN=stcS PE=1 SV=2
Unigene5443_All	2.00503	hypothetical protein PMG11_00568 [Penicillium brasilianum]	Nectria haematococca mpVI 77-13-4 hypothetical protein, mRNA	Aldehyde dehydrogenase OS=Emericella nidulans (strain FGSC A4 / ATCC 38163 / CBS 112.46 / NRRL 194 / M139) GN=aldA PE=3 SV=2
Unigene5513_All	1.7182	Cytochrome P450 [Penicillium camemberti]	Penicillium chrysogenum Wisconsin 54-1255 complete genome, contig Pc00c21	Probable sterigmatocystin biosynthesis P450 monooxygenase STCB OS=Emericella nidulans (strain FGSC A4 / ATCC 38163 / CBS 112.46 / NRRL 194 / M139) GN=stcB PE=3 SV=2
CL1978.Contig2_All	1.51342	hypothetical protein PMG11_10009 [Penicillium brasilianum]	Aspergillus oryzae RIB40 cytochrome P450 52A12, mRNA	Cytochrome P450 52A12 OS=Debaryomyces hansenii GN=CYP52A12 PE=2 SV=2
CL3633.Contig2_All	1.69171	hypothetical protein PMG11_10121 [Penicillium brasilianum]	--	Protein TOXD OS=Cochliobolus carbonum GN=TOXD PE=3 SV=1
CL3211.Contig2_All	1.74505	Polyketide synthase, enoylreductase [Penicillium expansum] >gi|700470560|gb|KGO58898.1| Polyketide synthase, enoylreductase [Penicillium expansum] >gi|700486641|gb|KGO72239.1| Polyketide synthase, enoylreductase [Penicillium expansum]	Penicillium citrinum xynA gene for endo-1,4-beta-xylanase, complete cds	Alcohol dehydrogenase 2 OS=Saccharomyces cerevisiae (strain ATCC 204508 / S288c) GN=ADH2 PE=1 SV=3
CL180.Contig6_All	-1.0087	Putative Glutathione-dependent formaldehyde dehydrogenase [Penicillium brasilianum]	Neosartorya fischeri NRRL 181 alcohol dehydrogenase (NFIA_032340) partial mRNA	Zinc-type alcohol dehydrogenase-like protein C1198.01 OS=Schizosaccharomyces pombe (strain 972 / ATCC 24843) GN=SPBC1198.01 PE=3 SV=1
CL2563.Contig1_All	-1.65546	Putative Catalytic activity: Acyl-CoA acetyl-CoA &lt;=> CoA 3-oxoacyl-CoA [Penicillium brasilianum]	Penicillium chrysogenum Wisconsin 54-1255 complete genome, contig Pc00c15	3-ketoacyl-CoA thiolase A, peroxisomal OS=Candida tropicalis PE=3 SV=1
Unigene6424_All	1.01569	AMP-dependent synthetase/ligase [Penicillium camemberti]	Penicillium chrysogenum Wisconsin 54-1255 complete genome, contig Pc00c21	Peroxisomal-coenzyme A synthetase OS=Saccharomyces cerevisiae (strain ATCC 204508 / S288c) GN=PCS60 PE=1 SV=1
CL114.Contig2_All	1.30917	cytochrome P450 [Histoplasma capsulatum G186AR]	--	Cytochrome P450 52A11 OS=Candida maltosa GN=CYP52A11 PE=2 SV=1
CL3633.Contig1_All	1.21807	hypothetical protein PMG11_10121 [Penicillium brasilianum]	--	Protein TOXD OS=Cochliobolus carbonum GN=TOXD PE=3 SV=1

## Sheet: Amino acid metabolism
GeneID	log2（S vs G）Fold	Nr-annotation	Nt-annotation	Swissprot-annotation
Unigene5953_All	1.399	hypothetical protein ACN38_g3860 [Penicillium nordicum]	Penicillium chrysogenum Wisconsin 54-1255 complete genome, contig Pc00c21	Urea amidolyase OS=Saccharomyces cerevisiae (strain ATCC 204508 / S288c) GN=DUR1,2 PE=1 SV=2
Unigene7639_All	1.19458	hypothetical protein PDE_09756 [Penicillium oxalicum 114-2]	Penicillium marneffei strain SUMS0152 RAS small monomeric GTPase (Rsr1) mRNA, complete cds	Ras-related protein RSR1 OS=Candida albicans GN=RSR1 PE=3 SV=1
Unigene5443_All	2.00503	hypothetical protein PMG11_00568 [Penicillium brasilianum]	Nectria haematococca mpVI 77-13-4 hypothetical protein, mRNA	Aldehyde dehydrogenase OS=Emericella nidulans (strain FGSC A4 / ATCC 38163 / CBS 112.46 / NRRL 194 / M139) GN=aldA PE=3 SV=2
CL2933.Contig1_All	1.66913	hypothetical protein HCAG_07602 [Histoplasma capsulatum NAm1] >gi|150415805|gb|EDN11149.1| hypothetical protein HCAG_07602 [Histoplasma capsulatum NAm1]	Penicillium chrysogenum Wisconsin 54-1255 complete genome, contig Pc00c24	Transposon Ty1-LR1 Gag-Pol polyprotein OS=Saccharomyces cerevisiae (strain ATCC 204508 / S288c) GN=TY1B-LR1 PE=3 SV=1
Unigene4821_All	1.04166	Putative 6-phosphogluconate dehydrogenase family protein [Penicillium brasilianum]	TPA_asm: Aspergillus nidulans FGSC A4 chromosome I	--
CL3524.Contig2_All	1.31163	Putative Branched-chain-amino-acid aminotransferase [Penicillium brasilianum]	Penicillium chrysogenum Wisconsin 54-1255 complete genome, contig Pc00c22	Branched-chain-amino-acid aminotransferase, mitochondrial OS=Saccharomyces cerevisiae (strain ATCC 204508 / S288c) GN=BAT1 PE=1 SV=1
CL2563.Contig1_All	-1.65546	Putative Catalytic activity: Acyl-CoA acetyl-CoA &lt;=> CoA 3-oxoacyl-CoA [Penicillium brasilianum]	Penicillium chrysogenum Wisconsin 54-1255 complete genome, contig Pc00c15	3-ketoacyl-CoA thiolase A, peroxisomal OS=Candida tropicalis PE=3 SV=1
Unigene6415_All	1.51998	3-isopropylmalate dehydrogenase B [Penicillium roqueforti FM164]	Neosartorya fischeri NRRL 181 3-isopropylmalate dehydrogenase (NFIA_059550) partial mRNA	3-isopropylmalate dehydrogenase B OS=Aspergillus niger GN=leu2B PE=2 SV=1
CL3524.Contig2_All	1.31163	Putative Branched-chain-amino-acid aminotransferase [Penicillium brasilianum]	Penicillium chrysogenum Wisconsin 54-1255 complete genome, contig Pc00c22	Branched-chain-amino-acid aminotransferase, mitochondrial OS=Saccharomyces cerevisiae (strain ATCC 204508 / S288c) GN=BAT1 PE=1 SV=1
CL2508.Contig1_All	1.13376	Putative Permeases of the major facilitator superfamily [Penicillium brasilianum]	Penicillium chrysogenum Wisconsin 54-1255 complete genome, contig Pc00c13	Uncharacterized MFS-type transporter C1399.02 OS=Schizosaccharomyces pombe (strain 972 / ATCC 24843) GN=SPAC1399.02 PE=3 SV=1
CL2508.Contig2_All	1.02673	Pc13g05990 [Penicillium rubens Wisconsin 54-1255] >gi|211583653|emb|CAP91668.1| Pc13g05990 [Penicillium rubens Wisconsin 54-1255]	Monascus purpureus strain CICC5031 cysteine synthase mRNA, complete cds	Cysteine synthase 2 OS=Schizosaccharomyces pombe (strain 972 / ATCC 24843) GN=cys12 PE=3 SV=1
CL1878.Contig1_All	1.8533	hypothetical protein PMG11_08214 [Penicillium brasilianum]	Bipolaris maydis ATCC 48331 hypothetical protein partial mRNA	Aspartate aminotransferase, cytoplasmic OS=Schizosaccharomyces pombe (strain 972 / ATCC 24843) GN=aat2 PE=3 SV=1
CL1504.Contig2_All	-1.25559	hypothetical protein PDE_01818 [Penicillium oxalicum 114-2]	Aspergillus niger CBS 513.88 aspartate-semialdehyde dehydrogenase partial mRNA	Probable aspartate-semialdehyde dehydrogenase OS=Schizosaccharomyces pombe (strain 972 / ATCC 24843) GN=SPCC1827.06c PE=1 SV=2
Unigene2189_All	2.41345	Male sterility, NAD-binding [Penicillium expansum] >gi|700463761|gb|KGO52674.1| Male sterility, NAD-binding [Penicillium expansum]	Penicillium chrysogenum Wisconsin 54-1255 complete genome, contig Pc00c22	L-aminoadipate-semialdehyde dehydrogenase OS=Saccharomyces cerevisiae (strain ATCC 204508 / S288c) GN=LYS2 PE=1 SV=2
Unigene5443_All	2.00503	hypothetical protein PMG11_00568 [Penicillium brasilianum]	Nectria haematococca mpVI 77-13-4 hypothetical protein, mRNA	Aldehyde dehydrogenase OS=Emericella nidulans (strain FGSC A4 / ATCC 38163 / CBS 112.46 / NRRL 194 / M139) GN=aldA PE=3 SV=2
Unigene3809_All	-1.48298	ThiJ/PfpI [Penicillium expansum] >gi|700460937|gb|KGO50193.1| ThiJ/PfpI [Penicillium expansum] >gi|700472980|gb|KGO61094.1| ThiJ/PfpI [Penicillium expansum]	Fusarium fujikuroi IMI 58289 draft genome, chromosome FFUJ_chr05	Uncharacterized protein C757.03c OS=Schizosaccharomyces pombe (strain 972 / ATCC 24843) GN=SPCC757.03c PE=3 SV=1
Unigene3386_All	2.24147	hypothetical protein AOCH_000479 [Aspergillus ochraceoroseus]	--	L-aminoadipate-semialdehyde dehydrogenase OS=Saccharomyces cerevisiae (strain ATCC 204508 / S288c) GN=LYS2 PE=1 SV=2
Unigene3268_All	1.29257	L-aminoadipate-semialdehyde dehydrogenase large subunit Lys2-Penicillium chrysogenum [Penicillium rubens Wisconsin 54-1255] >gi|211591678|emb|CAP97919.1| L-aminoadipate-semialdehyde dehydrogenase large subunit Lys2-Penicillium chrysogenum [Penicillium rubens Wisconsin 54-1255]	Penicillium chrysogenum Wisconsin 54-1255 L-aminoadipate-semialdehyde dehydrogenase large subunit Lys2-Penicillium chrysogenum (Lys2) mRNA, complete cds	L-aminoadipate-semialdehyde dehydrogenase large subunit OS=Penicillium chrysogenum GN=lys2 PE=3 SV=1
Unigene7839_All	1.64412	hypothetical protein SS1G_08939 [Sclerotinia sclerotiorum 1980] >gi|154693336|gb|EDN93074.1| hypothetical protein SS1G_08939 [Sclerotinia sclerotiorum 1980 UF-70]	Leptosphaeria maculans JN3 SuperContig_15_v2 >gi|312217582|emb|FP929132.1| Leptosphaeria maculans JN3 lm_SuperContig_15_v2 genomic supercontig, whole genome, isolate v23.1.3 >gi|702066953|emb|FO906093.1| Leptosphaeria maculans brassicae jn3_SuperContig_15 complete sequence	Protein MNN4 OS=Saccharomyces cerevisiae (strain ATCC 204508 / S288c) GN=MNN4 PE=4 SV=2
CL2351.Contig5_All	-1.68023	hypothetical protein PMG11_04415 [Penicillium brasilianum]	Penicillium chrysogenum Wisconsin 54-1255 complete genome, contig Pc00c22	RNA polymerase II degradation factor 1 OS=Candida albicans (strain WO-1) GN=DEF1 PE=3 SV=1
CL2701.Contig3_All	-1.89861	hypothetical protein PMG11_10010 [Penicillium brasilianum]	--	--
Unigene6408_All	1.24135	hypothetical protein PMG11_05816 [Penicillium brasilianum]	Penicillium chrysogenum Wisconsin 54-1255 complete genome, contig Pc00c20	Flocculation protein FLO11 OS=Saccharomyces cerevisiae (strain ATCC 204508 / S288c) GN=MUC1 PE=1 SV=2
CL2351.Contig4_All	-1.34339	hypothetical protein PMG11_04415 [Penicillium brasilianum]	Penicillium chrysogenum Wisconsin 54-1255 complete genome, contig Pc00c22	RNA polymerase II degradation factor 1 OS=Candida albicans (strain WO-1) GN=DEF1 PE=3 SV=1
CL1692.Contig2_All	-1.40425	hypothetical protein PMG11_09394 [Penicillium brasilianum]	Penicillium chrysogenum Wisconsin 54-1255 complete genome, contig Pc00c13	SH3 domain-containing protein C23A1.17 OS=Schizosaccharomyces pombe (strain 972 / ATCC 24843) GN=SPAC23A1.17 PE=1 SV=1
CL2351.Contig1_All	-1.42078	hypothetical protein PMG11_04415 [Penicillium brasilianum]	--	RNA polymerase II degradation factor 1 OS=Candida albicans (strain WO-1) GN=DEF1 PE=3 SV=1
Unigene2189_All	2.41345	Male sterility, NAD-binding [Penicillium expansum] >gi|700463761|gb|KGO52674.1| Male sterility, NAD-binding [Penicillium expansum]	Penicillium chrysogenum Wisconsin 54-1255 complete genome, contig Pc00c22	L-aminoadipate-semialdehyde dehydrogenase OS=Saccharomyces cerevisiae (strain ATCC 204508 / S288c) GN=LYS2 PE=1 SV=2
Unigene3386_All	2.24147	hypothetical protein AOCH_000479 [Aspergillus ochraceoroseus]	--	L-aminoadipate-semialdehyde dehydrogenase OS=Saccharomyces cerevisiae (strain ATCC 204508 / S288c) GN=LYS2 PE=1 SV=2
Unigene3268_All	1.29257	L-aminoadipate-semialdehyde dehydrogenase large subunit Lys2-Penicillium chrysogenum [Penicillium rubens Wisconsin 54-1255] >gi|211591678|emb|CAP97919.1| L-aminoadipate-semialdehyde dehydrogenase large subunit Lys2-Penicillium chrysogenum [Penicillium rubens Wisconsin 54-1255]	Penicillium chrysogenum Wisconsin 54-1255 L-aminoadipate-semialdehyde dehydrogenase large subunit Lys2-Penicillium chrysogenum (Lys2) mRNA, complete cds	L-aminoadipate-semialdehyde dehydrogenase large subunit OS=Penicillium chrysogenum GN=lys2 PE=3 SV=1
CL1504.Contig2_All	-1.25559	hypothetical protein PDE_01818 [Penicillium oxalicum 114-2]	Aspergillus niger CBS 513.88 aspartate-semialdehyde dehydrogenase partial mRNA	Probable aspartate-semialdehyde dehydrogenase OS=Schizosaccharomyces pombe (strain 972 / ATCC 24843) GN=SPCC1827.06c PE=1 SV=2
CL849.Contig2_All	1.65505	Quinate/shikimate 5-dehydrogenase [Penicillium camemberti]	Penicillium chrysogenum Wisconsin 54-1255 complete genome, contig Pc00c13	Protein qutG OS=Emericella nidulans (strain FGSC A4 / ATCC 38163 / CBS 112.46 / NRRL 194 / M139) GN=qutG PE=3 SV=2
CL291.Contig1_All	2.14338	hypothetical protein PMG11_08022 [Penicillium brasilianum]	--	Uncharacterized transcriptional regulatory protein C1327.01c OS=Schizosaccharomyces pombe (strain 972 / ATCC 24843) GN=SPAC1327.01c PE=1 SV=2
CL291.Contig2_All	1.13148	hypothetical protein PMG11_08022 [Penicillium brasilianum]	--	Uncharacterized transcriptional regulatory protein C1327.01c OS=Schizosaccharomyces pombe (strain 972 / ATCC 24843) GN=SPAC1327.01c PE=1 SV=2
Unigene2643_All	1.16592	hypothetical protein PDE_04533 [Penicillium oxalicum 114-2]	Aspergillus clavatus NRRL 1 Phe-inhibited DAHP synthase AroG (ACLA_032330), partial mRNA	Phospho-2-dehydro-3-deoxyheptonate aldolase, tyrosine-inhibited OS=Saccharomyces cerevisiae (strain ATCC 204508 / S288c) GN=ARO4 PE=1 SV=2
CL1878.Contig1_All	1.8533	hypothetical protein PMG11_08214 [Penicillium brasilianum]	Bipolaris maydis ATCC 48331 hypothetical protein partial mRNA	Aspartate aminotransferase, cytoplasmic OS=Schizosaccharomyces pombe (strain 972 / ATCC 24843) GN=aat2 PE=3 SV=1
Unigene9606_All	1.34651	Putative Repressor protein [Penicillium brasilianum]	Penicillium chrysogenum Wisconsin 54-1255 complete genome, contig Pc00c16	Quinate repressor protein OS=Emericella nidulans (strain FGSC A4 / ATCC 38163 / CBS 112.46 / NRRL 194 / M139) GN=qutR PE=1 SV=2
Unigene6433_All	1.14949	hypothetical protein PMG11_10495 [Penicillium brasilianum]	Penicillium chrysogenum Wisconsin 54-1255 complete genome, contig Pc00c22	Pentafunctional AROM polypeptide OS=Aspergillus terreus (strain NIH 2624 / FGSC A1156) GN=aroM PE=3 SV=1
CL2909.Contig2_All	-1.21462	unnamed protein product [Aspergillus niger]	Aspergillus niger contig An12c0090, genomic contig	Tryptophan synthase OS=Neurospora crassa (strain ATCC 24698 / 74-OR23-1A / CBS 708.71 / DSM 1257 / FGSC 987) GN=trp-3 PE=1 SV=1
Unigene2721_All	1.40387	Putative 4-hydroxyphenylpyruvate dioxygenase [Penicillium brasilianum]	Aspergillus oryzae RIB40 4-hydroxyphenylpyruvate dioxygenase, mRNA	Probable 4-hydroxyphenylpyruvate dioxygenase 1 OS=Neosartorya fumigata (strain ATCC MYA-4609 / Af293 / CBS 101355 / FGSC A1100) GN=AFUA_2G04200 PE=3 SV=1
Unigene4457_All	1.86846	Putative 4-hydroxyphenylpyruvate dioxygenase [Penicillium brasilianum]	Ajellomyces dermatitidis SLH14081 4-hydroxyphenylpyruvate dioxygenase, mRNA	Probable 4-hydroxyphenylpyruvate dioxygenase 2 OS=Neosartorya fumigata (strain ATCC MYA-4609 / Af293 / CBS 101355 / FGSC A1100) GN=AFUA_4G10620 PE=3 SV=1
Unigene5903_All	1.29657	hypothetical protein PDE_05960 [Penicillium oxalicum 114-2]	Aspergillus oryzae RIB40 acetamidase, mRNA	Acetamidase OS=Emericella nidulans (strain FGSC A4 / ATCC 38163 / CBS 112.46 / NRRL 194 / M139) GN=amdS PE=2 SV=1
Unigene6936_All	1.44758	hypothetical protein PMG11_00825 [Penicillium brasilianum]	Trichophyton rubrum CBS 118892 MFS transporter (TERG_01634) mRNA, complete cds	Protein HOL1 OS=Saccharomyces cerevisiae (strain ATCC 204508 / S288c) GN=HOL1 PE=1 SV=1
Unigene1667_All	-1.01414	hypothetical protein ACN38_g7256 [Penicillium nordicum]	Rasamsonia emersonii CBS 393.64 Aromatic-L-amino-acid decarboxylase mRNA	--
CL2865.Contig1_All	-2.05886	conserved hypothetical protein [Aspergillus terreus NIH2624] >gi|114196642|gb|EAU38342.1| conserved hypothetical protein [Aspergillus terreus NIH2624]	Aspergillus oryzae RIB40 cytochrome P450 monooxygenase, mRNA	Fumitremorgin C synthase OS=Neosartorya fischeri (strain ATCC 1020 / DSM 3700 / FGSC A1164 / NRRL 181) GN=ftmP450-2 PE=3 SV=1
Unigene3438_All	1.41873	Amidase [Penicillium expansum] >gi|700462776|gb|KGO51770.1| Amidase [Penicillium expansum]	Aspergillus niger CBS 513.88 general amidase-B, mRNA	Acetamidase OS=Emericella nidulans (strain FGSC A4 / ATCC 38163 / CBS 112.46 / NRRL 194 / M139) GN=amdS PE=2 SV=1
Unigene9301_All	-2.82253	amine oxidase [Aspergillus oryzae 3.042] >gi|635514234|gb|KDE85995.1| amine oxidase [Aspergillus oryzae 100-8]	Aspergillus oryzae RIB40 DNA, SC023	Monoamine oxidase N OS=Aspergillus niger GN=maoN PE=1 SV=1
Unigene5368_All	-1.94297	Putative Amine oxidase [Penicillium brasilianum]	Penicillium chrysogenum Wisconsin 54-1255 complete genome, contig Pc00c22	Peroxisomal primary amine oxidase OS=Pichia angusta GN=AMO PE=1 SV=1
CL1878.Contig1_All	1.8533	hypothetical protein PMG11_08214 [Penicillium brasilianum]	Bipolaris maydis ATCC 48331 hypothetical protein partial mRNA	Aspartate aminotransferase, cytoplasmic OS=Schizosaccharomyces pombe (strain 972 / ATCC 24843) GN=aat2 PE=3 SV=1
CL3175.Contig2_All	2.82421	hypothetical protein PMG11_09351 [Penicillium brasilianum]	Penicillium chrysogenum Wisconsin 54-1255 complete genome, contig Pc00c22	Uncharacterized aminotransferase C1771.03c OS=Schizosaccharomyces pombe (strain 972 / ATCC 24843) GN=SPBC1773.03c PE=3 SV=1
CL2945.Contig2_All	-2.89302	Putative Carbamoyl-phosphate synthase [Penicillium brasilianum]	Penicillium chrysogenum Wisconsin 54-1255 complete genome, contig Pc00c21	Protein pyrABCN OS=Emericella nidulans (strain FGSC A4 / ATCC 38163 / CBS 112.46 / NRRL 194 / M139) GN=pyrABCN PE=3 SV=2
Unigene2699_All	1.34337	Putative Argininosuccinate lyase [Penicillium brasilianum]	Neosartorya fischeri NRRL 181 argininosuccinate lyase (NFIA_069370) partial mRNA	Probable argininosuccinate lyase OS=Schizosaccharomyces pombe (strain 972 / ATCC 24843) GN=argx PE=3 SV=1
Unigene7555_All	1.63745	Putative Succinate-semialdehyde dehydrogenase [Penicillium brasilianum]	Penicillium chrysogenum Wisconsin 54-1255 complete genome, contig Pc00c20	Succinate-semialdehyde dehydrogenase [NADP(+)] OS=Saccharomyces cerevisiae (strain ATCC 204508 / S288c) GN=UGA2 PE=1 SV=2
Unigene3786_All	1.43525	hypothetical protein PMG11_05212 [Penicillium brasilianum]	Aspergillus fumigatus Af293 tyrosine decarboxylase (AFUA_2G04980), partial mRNA	--
Unigene8709_All	1.32424	hypothetical protein PMG11_09135 [Penicillium brasilianum]	Penicillium chrysogenum Wisconsin 54-1255 complete genome, contig Pc00c16	Probable nitrilase C965.09 OS=Schizosaccharomyces pombe (strain 972 / ATCC 24843) GN=SPCC965.09 PE=3 SV=1
CL1878.Contig1_All	1.8533	hypothetical protein PMG11_08214 [Penicillium brasilianum]	Bipolaris maydis ATCC 48331 hypothetical protein partial mRNA	Aspartate aminotransferase, cytoplasmic OS=Schizosaccharomyces pombe (strain 972 / ATCC 24843) GN=aat2 PE=3 SV=1
CL3175.Contig1_All	2.25567	hypothetical protein PDE_03943 [Penicillium oxalicum 114-2]	Penicillium chrysogenum Wisconsin 54-1255 complete genome, contig Pc00c22	Uncharacterized aminotransferase C1771.03c OS=Schizosaccharomyces pombe (strain 972 / ATCC 24843) GN=SPBC1773.03c PE=3 SV=1
Unigene6424_All	1.01569	AMP-dependent synthetase/ligase [Penicillium camemberti]	Penicillium chrysogenum Wisconsin 54-1255 complete genome, contig Pc00c21	Peroxisomal-coenzyme A synthetase OS=Saccharomyces cerevisiae (strain ATCC 204508 / S288c) GN=PCS60 PE=1 SV=1
Unigene125_All	-3.09616	Pc12g08870 [Penicillium rubens Wisconsin 54-1255] >gi|211582335|emb|CAP80514.1| Pc12g08870 [Penicillium rubens Wisconsin 54-1255]	Penicillium chrysogenum Wisconsin 54-1255 complete genome, contig Pc00c12	Probable proline dehydrogenase, mitochondrial OS=Schizosaccharomyces pombe (strain 972 / ATCC 24843) GN=SPCC70.03c PE=3 SV=1
Unigene5443_All	2.00503	hypothetical protein PMG11_00568 [Penicillium brasilianum]	Nectria haematococca mpVI 77-13-4 hypothetical protein, mRNA	Aldehyde dehydrogenase OS=Emericella nidulans (strain FGSC A4 / ATCC 38163 / CBS 112.46 / NRRL 194 / M139) GN=aldA PE=3 SV=2
Unigene5903_All	1.29657	hypothetical protein PDE_05960 [Penicillium oxalicum 114-2]	Aspergillus oryzae RIB40 acetamidase, mRNA	Acetamidase OS=Emericella nidulans (strain FGSC A4 / ATCC 38163 / CBS 112.46 / NRRL 194 / M139) GN=amdS PE=2 SV=1
Unigene2699_All	1.34337	Putative Argininosuccinate lyase [Penicillium brasilianum]	Neosartorya fischeri NRRL 181 argininosuccinate lyase (NFIA_069370) partial mRNA	Probable argininosuccinate lyase OS=Schizosaccharomyces pombe (strain 972 / ATCC 24843) GN=argx PE=3 SV=1
Unigene6936_All	1.44758	hypothetical protein PMG11_00825 [Penicillium brasilianum]	Trichophyton rubrum CBS 118892 MFS transporter (TERG_01634) mRNA, complete cds	Protein HOL1 OS=Saccharomyces cerevisiae (strain ATCC 204508 / S288c) GN=HOL1 PE=1 SV=1
Unigene9320_All	-2.72438	Putative Pyrroline-5-carboxylate reductase [Penicillium brasilianum]	Penicillium chrysogenum Wisconsin 54-1255 complete genome, contig Pc00c22	Pyrroline-5-carboxylate reductase OS=Zalerion arboricola GN=P5CR PE=2 SV=1
Unigene3438_All	1.41873	Amidase [Penicillium expansum] >gi|700462776|gb|KGO51770.1| Amidase [Penicillium expansum]	Aspergillus niger CBS 513.88 general amidase-B, mRNA	Acetamidase OS=Emericella nidulans (strain FGSC A4 / ATCC 38163 / CBS 112.46 / NRRL 194 / M139) GN=amdS PE=2 SV=1
Unigene9301_All	-2.82253	amine oxidase [Aspergillus oryzae 3.042] >gi|635514234|gb|KDE85995.1| amine oxidase [Aspergillus oryzae 100-8]	Aspergillus oryzae RIB40 DNA, SC023	Monoamine oxidase N OS=Aspergillus niger GN=maoN PE=1 SV=1
CL2179.Contig2_All	-1.0521	hypothetical protein PDE_07631 [Penicillium oxalicum 114-2]	Aspergillus niger CBS 513.88 translation machinery-associated protein 46, mRNA	Translation machinery-associated protein 46 OS=Saccharomyces cerevisiae (strain ATCC 204508 / S288c) GN=TMA46 PE=1 SV=2
Unigene9635_All	-1.58816	porphyromonas-type peptidyl-arginine deiminase, putative [Neosartorya fischeri NRRL 181] >gi|119406990|gb|EAW16940.1| porphyromonas-type peptidyl-arginine deiminase, putative [Neosartorya fischeri NRRL 181]	--	--
CL1878.Contig1_All	1.8533	hypothetical protein PMG11_08214 [Penicillium brasilianum]	Bipolaris maydis ATCC 48331 hypothetical protein partial mRNA	Aspartate aminotransferase, cytoplasmic OS=Schizosaccharomyces pombe (strain 972 / ATCC 24843) GN=aat2 PE=3 SV=1
Unigene6460_All	1.42653	Putative Arginine biosynthesis ArgJ, mitochondrial [Penicillium brasilianum]	Penicillium chrysogenum Wisconsin 54-1255 complete genome, contig Pc00c22	Arginine biosynthesis bifunctional protein ArgJ, mitochondrial OS=Penicillium chrysogenum (strain ATCC 28089 / DSM 1075 / Wisconsin 54-1255) GN=Pc22g15960 PE=3 SV=1
Unigene2173_All	-1.22377	putative urease [Fusarium fujikuroi]	Fusarium graminearum PH-1 urease partial mRNA	Urease OS=Neosartorya fumigata (strain ATCC MYA-4609 / Af293 / CBS 101355 / FGSC A1100) GN=ure1 PE=2 SV=2
CL1658.Contig9_All	-1.5971	binuclear zinc transcription factor [Verticillium alfalfae VaMs.102] >gi|261361081|gb|EEY23509.1| binuclear zinc transcription factor [Verticillium alfalfae VaMs.102]	--	--
Unigene4824_All	2.88438	Pc16g00840 [Penicillium rubens Wisconsin 54-1255] >gi|211585126|emb|CAP92754.1| Pc16g00840 [Penicillium rubens Wisconsin 54-1255]	Penicillium chrysogenum Wisconsin 54-1255 hypothetical protein (Pc16g00840) mRNA, complete cds	Demethylsterigmatocystin 6-O-methyltransferase OS=Aspergillus flavus GN=omtB PE=3 SV=1
Unigene5443_All	2.00503	hypothetical protein PMG11_00568 [Penicillium brasilianum]	Nectria haematococca mpVI 77-13-4 hypothetical protein, mRNA	Aldehyde dehydrogenase OS=Emericella nidulans (strain FGSC A4 / ATCC 38163 / CBS 112.46 / NRRL 194 / M139) GN=aldA PE=3 SV=2
Unigene1667_All	-1.01414	hypothetical protein ACN38_g7256 [Penicillium nordicum]	Rasamsonia emersonii CBS 393.64 Aromatic-L-amino-acid decarboxylase mRNA	--
Unigene4908_All	1.15003	Major facilitator superfamily domain, general substrate transporter [Penicillium expansum]	Penicillium chrysogenum Wisconsin 54-1255 complete genome, contig Pc00c22	Quinidine resistance protein 2 OS=Saccharomyces cerevisiae (strain ATCC 204508 / S288c) GN=QDR2 PE=1 SV=1
CL3344.Contig3_All	1.57512	MFS transporter, putative [Aspergillus clavatus NRRL 1] >gi|119402030|gb|EAW12452.1| MFS transporter, putative [Aspergillus clavatus NRRL 1]	--	Dityrosine transporter 1 OS=Saccharomyces cerevisiae (strain ATCC 204508 / S288c) GN=DTR1 PE=1 SV=1
CL3344.Contig2_All	1.616	MFS transporter, putative [Aspergillus clavatus NRRL 1] >gi|119402030|gb|EAW12452.1| MFS transporter, putative [Aspergillus clavatus NRRL 1]	--	Dityrosine transporter 1 OS=Saccharomyces cerevisiae (strain ATCC 204508 / S288c) GN=DTR1 PE=1 SV=1
Unigene8087_All	1.57393	hypothetical protein PROQFM164_S01g001851 [Penicillium roqueforti FM164]	--	Hexaprenyldihydroxybenzoate methyltransferase, mitochondrial OS=Schizosaccharomyces pombe (strain 972 / ATCC 24843) GN=coq3 PE=3 SV=2
Unigene7575_All	1.28676	Pc12g14890 [Penicillium rubens Wisconsin 54-1255] >gi|211582912|emb|CAP81116.1| Pc12g14890 [Penicillium rubens Wisconsin 54-1255]	Aspergillus niger CBS 513.88 MFS multidrug transporter, mRNA	Uncharacterized transporter C1529.01 OS=Schizosaccharomyces pombe (strain 972 / ATCC 24843) GN=SPCC1529.01 PE=3 SV=2
Unigene8774_All	1.69286	Putative pH-responsive protein 2 [Penicillium brasilianum]	Penicillium chrysogenum Wisconsin 54-1255 complete genome, contig Pc00c22	Uncharacterized transporter mfc1 OS=Schizosaccharomyces pombe (strain 972 / ATCC 24843) GN=mfc1 PE=3 SV=2
Unigene300_All	1.41719	conserved hypothetical protein [Aspergillus terreus NIH2624] >gi|114187884|gb|EAU29584.1| conserved hypothetical protein [Aspergillus terreus NIH2624]	Aspergillus oryzae RIB40 DNA, SC009	Demethylsterigmatocystin 6-O-methyltransferase OS=Aspergillus parasiticus GN=omtB PE=1 SV=2
Unigene9301_All	-2.82253	amine oxidase [Aspergillus oryzae 3.042] >gi|635514234|gb|KDE85995.1| amine oxidase [Aspergillus oryzae 100-8]	Aspergillus oryzae RIB40 DNA, SC023	Monoamine oxidase N OS=Aspergillus niger GN=maoN PE=1 SV=1
CL2681.Contig2_All	1.09067	hypothetical protein NECHADRAFT_95023 [Byssochlamys spectabilis No. 5]	--	Kynurenine 3-monooxygenase OS=Neurospora crassa (strain ATCC 24698 / 74-OR23-1A / CBS 708.71 / DSM 1257 / FGSC 987) GN=bna4 PE=3 SV=2
CL3344.Contig1_All	1.84142	MFS transporter, putative [Aspergillus clavatus NRRL 1] >gi|119402030|gb|EAW12452.1| MFS transporter, putative [Aspergillus clavatus NRRL 1]	--	Dityrosine transporter 1 OS=Saccharomyces cerevisiae (strain ATCC 204508 / S288c) GN=DTR1 PE=1 SV=1
CL1241.Contig1_All	1.17309	Putative ATP phosphoribosyltransferase [Penicillium brasilianum]	Neosartorya fischeri NRRL 181 ATP phosphoribosyltransferase (NFIA_025470) partial mRNA	ATP phosphoribosyltransferase OS=Yarrowia lipolytica (strain CLIB 122 / E 150) GN=HIS1 PE=3 SV=1
Unigene141_All	1.40879	polymerasehistidinol phosphatase-like protein [Penicillium solitum]	Aspergillus clavatus NRRL 1 histidinol-phosphatase (ACLA_054390), partial mRNA	Probable histidinol-phosphatase OS=Schizosaccharomyces pombe (strain 972 / ATCC 24843) GN=SPCC1672.01 PE=3 SV=1
Unigene5342_All	1.68739	Putative Acid trehalase (Fragment) [Penicillium brasilianum]	Penicillium citrinum catalase mRNA, complete cds	Acid trehalase OS=Emericella nidulans (strain FGSC A4 / ATCC 38163 / CBS 112.46 / NRRL 194 / M139) GN=treA PE=3 SV=1
Unigene3411_All	-1.27183	hypothetical protein PMG11_05711 [Penicillium brasilianum]	Penicillium chrysogenum Wisconsin 54-1255 complete genome, contig Pc00c20	Bifunctional P-450:NADPH-P450 reductase OS=Fusarium oxysporum GN=CYP505 PE=1 SV=1
Unigene6521_All	1.64234	Pc20g13190 [Penicillium rubens Wisconsin 54-1255] >gi|211588535|emb|CAP86648.1| Pc20g13190 [Penicillium rubens Wisconsin 54-1255]	Penicillium chrysogenum Wisconsin 54-1255 complete genome, contig Pc00c20	Probable sterigmatocystin biosynthesis P450 monooxygenase stcS OS=Emericella nidulans (strain FGSC A4 / ATCC 38163 / CBS 112.46 / NRRL 194 / M139) GN=stcS PE=1 SV=2
Unigene5443_All	2.00503	hypothetical protein PMG11_00568 [Penicillium brasilianum]	Nectria haematococca mpVI 77-13-4 hypothetical protein, mRNA	Aldehyde dehydrogenase OS=Emericella nidulans (strain FGSC A4 / ATCC 38163 / CBS 112.46 / NRRL 194 / M139) GN=aldA PE=3 SV=2
Unigene5903_All	1.29657	hypothetical protein PDE_05960 [Penicillium oxalicum 114-2]	Aspergillus oryzae RIB40 acetamidase, mRNA	Acetamidase OS=Emericella nidulans (strain FGSC A4 / ATCC 38163 / CBS 112.46 / NRRL 194 / M139) GN=amdS PE=2 SV=1
Unigene7675_All	2.34224	hypothetical protein PMG11_00449 [Penicillium brasilianum]	--	--
Unigene6936_All	1.44758	hypothetical protein PMG11_00825 [Penicillium brasilianum]	Trichophyton rubrum CBS 118892 MFS transporter (TERG_01634) mRNA, complete cds	Protein HOL1 OS=Saccharomyces cerevisiae (strain ATCC 204508 / S288c) GN=HOL1 PE=1 SV=1
Unigene1667_All	-1.01414	hypothetical protein ACN38_g7256 [Penicillium nordicum]	Rasamsonia emersonii CBS 393.64 Aromatic-L-amino-acid decarboxylase mRNA	--
Unigene5513_All	1.7182	Cytochrome P450 [Penicillium camemberti]	Penicillium chrysogenum Wisconsin 54-1255 complete genome, contig Pc00c21	Probable sterigmatocystin biosynthesis P450 monooxygenase STCB OS=Emericella nidulans (strain FGSC A4 / ATCC 38163 / CBS 112.46 / NRRL 194 / M139) GN=stcB PE=3 SV=2
Unigene7454_All	-1.01253	hypothetical protein PMG11_07087 [Penicillium brasilianum]	Penicillium chrysogenum Wisconsin 54-1255 complete genome, contig Pc00c21	Uncharacterized protein RSN1 OS=Saccharomyces cerevisiae (strain ATCC 204508 / S288c) GN=RSN1 PE=1 SV=1
Unigene7643_All	1.48255	hypothetical protein ATEG_02018 [Aspergillus terreus NIH2624] >gi|114195280|gb|EAU36980.1| hypothetical protein ATEG_02018 [Aspergillus terreus NIH2624]	Penicillium chrysogenum Wisconsin 54-1255 complete genome, contig Pc00c21	2,3-dihydroxybenzoate decarboxylase OS=Aspergillus oryzae (strain ATCC 42149 / RIB 40) GN=AO090005000447 PE=1 SV=2
Unigene3438_All	1.41873	Amidase [Penicillium expansum] >gi|700462776|gb|KGO51770.1| Amidase [Penicillium expansum]	Aspergillus niger CBS 513.88 general amidase-B, mRNA	Acetamidase OS=Emericella nidulans (strain FGSC A4 / ATCC 38163 / CBS 112.46 / NRRL 194 / M139) GN=amdS PE=2 SV=1
CL1978.Contig2_All	1.51342	hypothetical protein PMG11_10009 [Penicillium brasilianum]	Aspergillus oryzae RIB40 cytochrome P450 52A12, mRNA	Cytochrome P450 52A12 OS=Debaryomyces hansenii GN=CYP52A12 PE=2 SV=2
Unigene9301_All	-2.82253	amine oxidase [Aspergillus oryzae 3.042] >gi|635514234|gb|KDE85995.1| amine oxidase [Aspergillus oryzae 100-8]	Aspergillus oryzae RIB40 DNA, SC023	Monoamine oxidase N OS=Aspergillus niger GN=maoN PE=1 SV=1
Unigene5219_All	-1.93043	Catalase, mono-functional, heme-containing [Penicillium expansum]	Penicillium chrysogenum Wisconsin 54-1255 complete genome, contig Pc00c12	Catalase OS=Schizosaccharomyces pombe (strain 972 / ATCC 24843) GN=cta1 PE=1 SV=1
CL1825.Contig3_All	1.19583	Putative Aspartate aminotransferase [Penicillium brasilianum]	Aspergillus niger CBS 513.88 aminotransferase, classes I and II, mRNA	Uncharacterized aminotransferase C6B12.04c OS=Schizosaccharomyces pombe (strain 972 / ATCC 24843) GN=SPAC6B12.04c PE=3 SV=1
CL1750.Contig4_All	1.06124	hypothetical protein PDE_00809 [Penicillium oxalicum 114-2]	--	Bifunctional solanapyrone synthase OS=Alternaria solani GN=sol5 PE=1 SV=1
CL114.Contig2_All	1.30917	cytochrome P450 [Histoplasma capsulatum G186AR]	--	Cytochrome P450 52A11 OS=Candida maltosa GN=CYP52A11 PE=2 SV=1
Unigene9546_All	-1.59478	hypothetical protein ACN38_g11294 [Penicillium nordicum]	Penicillium chrysogenum Wisconsin 54-1255 complete genome, contig Pc00c12	Catalase OS=Schizosaccharomyces pombe (strain 972 / ATCC 24843) GN=cta1 PE=1 SV=1
Unigene4824_All	2.88438	Pc16g00840 [Penicillium rubens Wisconsin 54-1255] >gi|211585126|emb|CAP92754.1| Pc16g00840 [Penicillium rubens Wisconsin 54-1255]	Penicillium chrysogenum Wisconsin 54-1255 hypothetical protein (Pc16g00840) mRNA, complete cds	Demethylsterigmatocystin 6-O-methyltransferase OS=Aspergillus flavus GN=omtB PE=3 SV=1
Unigene3149_All	4.80381	Fumarylacetoacetate FAA hydrolase family protein [Aspergillus parasiticus SU-1]	Exophiala dermatitidis NIH/UT8656 5-carboxymethyl-2-hydroxymuconate isomerase partial mRNA	Uncharacterized hydrolase C21C3.09c OS=Schizosaccharomyces pombe (strain 972 / ATCC 24843) GN=SPBC21C3.09c PE=3 SV=1
Unigene2721_All	1.40387	Putative 4-hydroxyphenylpyruvate dioxygenase [Penicillium brasilianum]	Aspergillus oryzae RIB40 4-hydroxyphenylpyruvate dioxygenase, mRNA	Probable 4-hydroxyphenylpyruvate dioxygenase 1 OS=Neosartorya fumigata (strain ATCC MYA-4609 / Af293 / CBS 101355 / FGSC A1100) GN=AFUA_2G04200 PE=3 SV=1
CL2002.Contig2_All	1.76757	hypothetical protein PMG11_05381 [Penicillium brasilianum]	--	Acyl-CoA desaturase OS=Ajellomyces capsulatus GN=OLE1 PE=3 SV=1
Unigene9146_All	3.55313	GNAT family acetyltransferase [Talaromyces cellulolyticus]	--	--
Unigene4457_All	1.86846	Putative 4-hydroxyphenylpyruvate dioxygenase [Penicillium brasilianum]	Ajellomyces dermatitidis SLH14081 4-hydroxyphenylpyruvate dioxygenase, mRNA	Probable 4-hydroxyphenylpyruvate dioxygenase 2 OS=Neosartorya fumigata (strain ATCC MYA-4609 / Af293 / CBS 101355 / FGSC A1100) GN=AFUA_4G10620 PE=3 SV=1
CL2002.Contig3_All	1.78097	hypothetical protein PMG11_05381 [Penicillium brasilianum]	--	Acyl-CoA desaturase OS=Ajellomyces capsulatus GN=OLE1 PE=3 SV=1
Unigene7555_All	1.63745	Putative Succinate-semialdehyde dehydrogenase [Penicillium brasilianum]	Penicillium chrysogenum Wisconsin 54-1255 complete genome, contig Pc00c20	Succinate-semialdehyde dehydrogenase [NADP(+)] OS=Saccharomyces cerevisiae (strain ATCC 204508 / S288c) GN=UGA2 PE=1 SV=2
Unigene1667_All	-1.01414	hypothetical protein ACN38_g7256 [Penicillium nordicum]	Rasamsonia emersonii CBS 393.64 Aromatic-L-amino-acid decarboxylase mRNA	--
Unigene3306_All	2.38905	Polyketide synthase phosphopantetheine-binding domain [Penicillium solitum]	--	Nonribosomal peptide synthetase 14 OS=Neosartorya fumigata (strain ATCC MYA-4609 / Af293 / CBS 101355 / FGSC A1100) GN=NRPS14 PE=2 SV=2
Unigene8087_All	1.57393	hypothetical protein PROQFM164_S01g001851 [Penicillium roqueforti FM164]	--	Hexaprenyldihydroxybenzoate methyltransferase, mitochondrial OS=Schizosaccharomyces pombe (strain 972 / ATCC 24843) GN=coq3 PE=3 SV=2
Unigene300_All	1.41719	conserved hypothetical protein [Aspergillus terreus NIH2624] >gi|114187884|gb|EAU29584.1| conserved hypothetical protein [Aspergillus terreus NIH2624]	Aspergillus oryzae RIB40 DNA, SC009	Demethylsterigmatocystin 6-O-methyltransferase OS=Aspergillus parasiticus GN=omtB PE=1 SV=2
CL3393.Contig2_All	-1.20185	hypothetical protein PMG11_11152 [Penicillium brasilianum]	Schizosaccharomyces cryophilus OY26 cytochrome b2 mRNA	Uncharacterized lactate 2-monooxygenase PB1A11.03 OS=Schizosaccharomyces pombe (strain 972 / ATCC 24843) GN=SPAPB1A11.03 PE=3 SV=1
CL2946.Contig4_All	-1.75173	Alpha-hydroxy acid dehydrogenase, FMN-dependent [Penicillium roqueforti FM164]	Coniosporium apollinis CBS 100218 lactate 2-monooxygenase partial mRNA	Uncharacterized lactate 2-monooxygenase PB1A11.03 OS=Schizosaccharomyces pombe (strain 972 / ATCC 24843) GN=SPAPB1A11.03 PE=3 SV=1
Unigene9301_All	-2.82253	amine oxidase [Aspergillus oryzae 3.042] >gi|635514234|gb|KDE85995.1| amine oxidase [Aspergillus oryzae 100-8]	Aspergillus oryzae RIB40 DNA, SC023	Monoamine oxidase N OS=Aspergillus niger GN=maoN PE=1 SV=1
CL2946.Contig3_All	-2.08682	Alpha-hydroxy acid dehydrogenase, FMN-dependent [Penicillium roqueforti FM164]	Coniosporium apollinis CBS 100218 lactate 2-monooxygenase partial mRNA	Uncharacterized lactate 2-monooxygenase PB1A11.03 OS=Schizosaccharomyces pombe (strain 972 / ATCC 24843) GN=SPAPB1A11.03 PE=3 SV=1
Unigene5368_All	-1.94297	Putative Amine oxidase [Penicillium brasilianum]	Penicillium chrysogenum Wisconsin 54-1255 complete genome, contig Pc00c22	Peroxisomal primary amine oxidase OS=Pichia angusta GN=AMO PE=1 SV=1
CL1296.Contig1_All	1.97069	Putative Acetyltransferase [Penicillium brasilianum]	Aspergillus oryzae RIB40 acetyltransferase, CysE/LacA/LpxA/NodL family, mRNA	Putative acetyltransferase C18B11.09c OS=Schizosaccharomyces pombe (strain 972 / ATCC 24843) GN=SPAC18B11.09c PE=3 SV=2
CL3633.Contig2_All	1.69171	hypothetical protein PMG11_10121 [Penicillium brasilianum]	--	Protein TOXD OS=Cochliobolus carbonum GN=TOXD PE=3 SV=1
CL3211.Contig2_All	1.74505	Polyketide synthase, enoylreductase [Penicillium expansum] >gi|700470560|gb|KGO58898.1| Polyketide synthase, enoylreductase [Penicillium expansum] >gi|700486641|gb|KGO72239.1| Polyketide synthase, enoylreductase [Penicillium expansum]	Penicillium citrinum xynA gene for endo-1,4-beta-xylanase, complete cds	Alcohol dehydrogenase 2 OS=Saccharomyces cerevisiae (strain ATCC 204508 / S288c) GN=ADH2 PE=1 SV=3
CL1878.Contig1_All	1.8533	hypothetical protein PMG11_08214 [Penicillium brasilianum]	Bipolaris maydis ATCC 48331 hypothetical protein partial mRNA	Aspartate aminotransferase, cytoplasmic OS=Schizosaccharomyces pombe (strain 972 / ATCC 24843) GN=aat2 PE=3 SV=1
CL180.Contig6_All	-1.0087	Putative Glutathione-dependent formaldehyde dehydrogenase [Penicillium brasilianum]	Neosartorya fischeri NRRL 181 alcohol dehydrogenase (NFIA_032340) partial mRNA	Zinc-type alcohol dehydrogenase-like protein C1198.01 OS=Schizosaccharomyces pombe (strain 972 / ATCC 24843) GN=SPBC1198.01 PE=3 SV=1
Unigene1471_All	2.15154	hypothetical protein AOCH_002524 [Aspergillus ochraceoroseus]	Neosartorya fischeri NRRL 181 acetyltransferase, GNAT family, putative (NFIA_113530) partial mRNA	Uncharacterized protein YIR042C OS=Saccharomyces cerevisiae (strain ATCC 204508 / S288c) GN=YIR042C PE=4 SV=1
CL3633.Contig1_All	1.21807	hypothetical protein PMG11_10121 [Penicillium brasilianum]	--	Protein TOXD OS=Cochliobolus carbonum GN=TOXD PE=3 SV=1
CL2946.Contig5_All	-1.57518	Alpha-hydroxy acid dehydrogenase, FMN-dependent [Penicillium roqueforti FM164]	Coniosporium apollinis CBS 100218 lactate 2-monooxygenase partial mRNA	Uncharacterized lactate 2-monooxygenase PB1A11.03 OS=Schizosaccharomyces pombe (strain 972 / ATCC 24843) GN=SPAPB1A11.03 PE=3 SV=1
CL2946.Contig2_All	-1.97578	Alpha-hydroxy acid dehydrogenase, FMN-dependent [Penicillium roqueforti FM164]	Coniosporium apollinis CBS 100218 lactate 2-monooxygenase partial mRNA	Uncharacterized lactate 2-monooxygenase PB1A11.03 OS=Schizosaccharomyces pombe (strain 972 / ATCC 24843) GN=SPAPB1A11.03 PE=3 SV=1
CL1593.Contig3_All	1.91386	Fumarylacetoacetase, C-terminal-related [Penicillium camemberti]	Penicillium chrysogenum Wisconsin 54-1255 complete genome, contig Pc00c20	Uncharacterized hydrolase C21C3.09c OS=Schizosaccharomyces pombe (strain 972 / ATCC 24843) GN=SPBC21C3.09c PE=3 SV=1
CL2663.Contig3_All	-3.26344	hypothetical protein PMG11_09719 [Penicillium brasilianum]	Penicillium chrysogenum Wisconsin 54-1255 complete genome, contig Pc00c22	N amino acid transport system protein OS=Neurospora crassa (strain ATCC 24698 / 74-OR23-1A / CBS 708.71 / DSM 1257 / FGSC 987) GN=mtr PE=3 SV=2
CL981.Contig12_All	1.03844	Putative Serine hydroxymethyltransferase [Penicillium brasilianum]	Aspergillus terreus NIH2624 serine hydroxymethyltransferase, mitochondrial precursor (ATEG_09625) partial mRNA	Serine hydroxymethyltransferase, mitochondrial OS=Schizosaccharomyces pombe (strain 972 / ATCC 24843) GN=shm2 PE=3 SV=2
CL2442.Contig2_All	1.31806	Pc16g07460 [Penicillium rubens Wisconsin 54-1255] >gi|211585694|emb|CAP93416.1| Pc16g07460 [Penicillium rubens Wisconsin 54-1255]	Penicillium chrysogenum Wisconsin 54-1255 complete genome, contig Pc00c16	Aminomethyltransferase, mitochondrial OS=Saccharomyces cerevisiae (strain ATCC 204508 / S288c) GN=GCV1 PE=1 SV=2
Unigene5919_All	1.3052	hypothetical protein NFIA_004600 [Neosartorya fischeri NRRL 181] >gi|119407152|gb|EAW17102.1| conserved hypothetical protein [Neosartorya fischeri NRRL 181]	Aspergillus niger CBS 513.88 haloalkanoic acid dehalogenase, mRNA	--
Unigene10155_All	1.27662	Putative D-isomer specific 2-hydroxyacid dehydrogenase [Penicillium brasilianum]	Neurospora crassa OR74A D-isomer specific 2-hydroxyacid dehydrogenase mRNA	D-3-phosphoglycerate dehydrogenase 2 OS=Saccharomyces cerevisiae (strain ATCC 204508 / S288c) GN=SER33 PE=1 SV=1
CL1475.Contig2_All	-1.2022	hypothetical protein PMG11_08048 [Penicillium brasilianum]	Aspergillus oryzae RIB40 phosphoglycerate mutase family protein, mRNA	NADH-cytochrome b5 reductase 2 OS=Emericella nidulans (strain FGSC A4 / ATCC 38163 / CBS 112.46 / NRRL 194 / M139) GN=mcr1 PE=3 SV=1
Unigene2697_All	-1.02888	Putative Aromatic and neutral aliphatic amino acid permease [Penicillium brasilianum]	Penicillium chrysogenum Wisconsin 54-1255 complete genome, contig Pc00c22	N amino acid transport system protein OS=Neurospora crassa (strain ATCC 24698 / 74-OR23-1A / CBS 708.71 / DSM 1257 / FGSC 987) GN=mtr PE=3 SV=2
CL285.Contig8_All	-1.18207	Putative D-isomer specific 2-hydroxyacid dehydrogenase [Penicillium brasilianum]	Aspergillus terreus NIH2624 seryl-tRNA synthetase (ATEG_09479) partial mRNA	D-3-phosphoglycerate dehydrogenase 1 OS=Saccharomyces cerevisiae (strain ATCC 204508 / S288c) GN=SER3 PE=1 SV=1
CL2602.Contig2_All	-1.44532	Amino acid transporter, transmembrane [Penicillium camemberti]	Aspergillus oryzae RIB40 amino acid transporter, mRNA	N amino acid transport system protein OS=Neurospora crassa (strain ATCC 24698 / 74-OR23-1A / CBS 708.71 / DSM 1257 / FGSC 987) GN=mtr PE=3 SV=2
Unigene9301_All	-2.82253	amine oxidase [Aspergillus oryzae 3.042] >gi|635514234|gb|KDE85995.1| amine oxidase [Aspergillus oryzae 100-8]	Aspergillus oryzae RIB40 DNA, SC023	Monoamine oxidase N OS=Aspergillus niger GN=maoN PE=1 SV=1
CL2179.Contig2_All	-1.0521	hypothetical protein PDE_07631 [Penicillium oxalicum 114-2]	Aspergillus niger CBS 513.88 translation machinery-associated protein 46, mRNA	Translation machinery-associated protein 46 OS=Saccharomyces cerevisiae (strain ATCC 204508 / S288c) GN=TMA46 PE=1 SV=2
Unigene5368_All	-1.94297	Putative Amine oxidase [Penicillium brasilianum]	Penicillium chrysogenum Wisconsin 54-1255 complete genome, contig Pc00c22	Peroxisomal primary amine oxidase OS=Pichia angusta GN=AMO PE=1 SV=1
Unigene5379_All	1.5042	TPA: amino acid transporter (Eurofung) [Aspergillus nidulans FGSC A4]	Penicillium chrysogenum Wisconsin 54-1255 complete genome, contig Pc00c20	N amino acid transport system protein OS=Neurospora crassa (strain ATCC 24698 / 74-OR23-1A / CBS 708.71 / DSM 1257 / FGSC 987) GN=mtr PE=3 SV=2
CL565.Contig1_All	2.19033	Putative D-3-phosphoglycerate dehydrogenase [Penicillium brasilianum]	Penicillium chrysogenum Wisconsin 54-1255 complete genome, contig Pc00c12	D-3-phosphoglycerate dehydrogenase 1 OS=Saccharomyces cerevisiae (strain ATCC 204508 / S288c) GN=SER3 PE=1 SV=1
Unigene5606_All	1.77341	hypothetical protein PMG11_02445 [Penicillium brasilianum]	--	D-3-phosphoglycerate dehydrogenase 1 OS=Saccharomyces cerevisiae (strain ATCC 204508 / S288c) GN=SER3 PE=1 SV=1
Unigene7657_All	2.37424	hypothetical protein PITC_000360 [Penicillium italicum]	TPA_asm: Aspergillus nidulans FGSC A4 chromosome VII	--
CL565.Contig2_All	1.85696	Putative D-3-phosphoglycerate dehydrogenase [Penicillium brasilianum]	Penicillium chrysogenum Wisconsin 54-1255 complete genome, contig Pc00c12	D-3-phosphoglycerate dehydrogenase 1 OS=Saccharomyces cerevisiae (strain ATCC 204508 / S288c) GN=SER3 PE=1 SV=1
CL1827.Contig3_All	-1.17575	hypothetical protein PMG11_02719 [Penicillium brasilianum]	Penicillium chrysogenum Wisconsin 54-1255 complete genome, contig Pc00c12	Broad-range acid phosphatase DET1 OS=Saccharomyces cerevisiae (strain ATCC 204508 / S288c) GN=DET1 PE=1 SV=1
CL2663.Contig1_All	-2.45698	hypothetical protein PMG11_09719 [Penicillium brasilianum]	Penicillium chrysogenum Wisconsin 54-1255 complete genome, contig Pc00c22	N amino acid transport system protein OS=Neurospora crassa (strain ATCC 24698 / 74-OR23-1A / CBS 708.71 / DSM 1257 / FGSC 987) GN=mtr PE=3 SV=2
CL1827.Contig1_All	-1.12963	hypothetical protein PMG11_02719 [Penicillium brasilianum]	Penicillium chrysogenum Wisconsin 54-1255 complete genome, contig Pc00c12	Broad-range acid phosphatase DET1 OS=Saccharomyces cerevisiae (strain ATCC 204508 / S288c) GN=DET1 PE=1 SV=1
CL2204.Contig4_All	2.19633	FAD dependent oxidoreductase [Aspergillus ruber CBS 135680]	Penicillium chrysogenum Wisconsin 54-1255 complete genome, contig Pc00c20	L-pipecolate oxidase OS=Schizosaccharomyces pombe (strain 972 / ATCC 24843) GN=fap1 PE=1 SV=1
Unigene4805_All	-1.60546	Putative Neutral amino acid permease [Penicillium brasilianum]	Penicillium chrysogenum Wisconsin 54-1255 complete genome, contig Pc00c22	N amino acid transport system protein OS=Neurospora crassa (strain ATCC 24698 / 74-OR23-1A / CBS 708.71 / DSM 1257 / FGSC 987) GN=mtr PE=3 SV=2
CL565.Contig4_All	2.00877	Putative D-3-phosphoglycerate dehydrogenase [Penicillium brasilianum]	Penicillium chrysogenum Wisconsin 54-1255 complete genome, contig Pc00c12	D-3-phosphoglycerate dehydrogenase 1 OS=Saccharomyces cerevisiae (strain ATCC 204508 / S288c) GN=SER3 PE=1 SV=1
CL2909.Contig2_All	-1.21462	unnamed protein product [Aspergillus niger]	Aspergillus niger contig An12c0090, genomic contig	Tryptophan synthase OS=Neurospora crassa (strain ATCC 24698 / 74-OR23-1A / CBS 708.71 / DSM 1257 / FGSC 987) GN=trp-3 PE=1 SV=1
CL1504.Contig2_All	-1.25559	hypothetical protein PDE_01818 [Penicillium oxalicum 114-2]	Aspergillus niger CBS 513.88 aspartate-semialdehyde dehydrogenase partial mRNA	Probable aspartate-semialdehyde dehydrogenase OS=Schizosaccharomyces pombe (strain 972 / ATCC 24843) GN=SPCC1827.06c PE=1 SV=2

## Sheet: Transcription factor
GeneID	log2（S vs G）Fold	Nr-annotation	Nt-annotation	Swissprot-annotation
Unigene7511_All	-2.56977	Transcription factor, fungi [Penicillium expansum] >gi|700464813|gb|KGO53670.1| Transcription factor, fungi [Penicillium expansum] >gi|700483826|gb|KGO70032.1| Transcription factor, fungi [Penicillium expansum]	Aspergillus oryzae RIB40 Zn(II)2Cys6 transcription factor, mRNA	Uncharacterized transcriptional regulatory protein C530.08 OS=Schizosaccharomyces pombe (strain 972 / ATCC 24843) GN=SPBC530.08 PE=4 SV=1
Unigene10694_All	-2.48555	chromatin regulatory protein Sir2 [Aspergillus ruber CBS 135680]	Aspergillus niger contig An01c0250, genomic contig	NAD-dependent protein deacetylase hst1 OS=Emericella nidulans (strain FGSC A4 / ATCC 38163 / CBS 112.46 / NRRL 194 / M139) GN=AN10449 PE=3 SV=1
CL3446.Contig2_All	-2.11387	hypothetical protein PMG11_01402 [Penicillium brasilianum]	--	Protoporphyrin uptake protein 1 OS=Saccharomyces cerevisiae (strain ATCC 204508 / S288c) GN=PUG1 PE=1 SV=1
CL2201.Contig2_All	-2.0289	hypothetical protein PMG11_02458 [Penicillium brasilianum]	Penicillium chrysogenum Wisconsin 54-1255 complete genome, contig Pc00c18	Fork head protein homolog 1 OS=Saccharomyces cerevisiae (strain ATCC 204508 / S288c) GN=FKH1 PE=1 SV=1
Unigene2265_All	-1.85789	hypothetical protein Ao3042_06924 [Aspergillus oryzae 3.042] >gi|635512945|gb|KDE84796.1| hypothetical protein AO1008_00107 [Aspergillus oryzae 100-8]	Aspergillus oryzae RIB40 DNA, SC111	--
CL714.Contig8_All	-1.81344	Putative Iron transporter biosynthesis regulating transcription factor (Fragment) [Penicillium brasilianum]	Penicillium chrysogenum Wisconsin 54-1255 GATA transcription factor sreP-Penicillium chrysogenum (sreP) mRNA, complete cds	GATA factor SREP OS=Penicillium chrysogenum GN=SREP PE=4 SV=1
CL2201.Contig1_All	-1.80169	transcription factor of the Forkhead/HNF3 family [Aspergillus oryzae 3.042] >gi|635508283|gb|KDE80267.1| transcription factor of the Forkhead/HNF3 family [Aspergillus oryzae 100-8]	Penicillium chrysogenum Wisconsin 54-1255 complete genome, contig Pc00c18	--
CL1014.Contig1_All	-1.75144	hypothetical protein ATEG_00024 [Aspergillus terreus NIH2624] >gi|114196970|gb|EAU38670.1| hypothetical protein ATEG_00024 [Aspergillus terreus NIH2624]	Penicillium chrysogenum Wisconsin 54-1255 complete genome, contig Pc00c22	Carboxypeptidase S1 homolog B OS=Arthroderma otae (strain ATCC MYA-4605 / CBS 113480) GN=SCPB PE=3 SV=1
Unigene4817_All	-1.54712	Cryptochrome/DNA photolyase, class 1 [Penicillium expansum] >gi|700457274|gb|KGO46860.1| Cryptochrome/DNA photolyase, class 1 [Penicillium expansum] >gi|700474379|gb|KGO62372.1| Cryptochrome/DNA photolyase, class 1 [Penicillium expansum]	Penicillium chrysogenum Wisconsin 54-1255 complete genome, contig Pc00c22	Deoxyribodipyrimidine photo-lyase OS=Neurospora crassa (strain ATCC 24698 / 74-OR23-1A / CBS 708.71 / DSM 1257 / FGSC 987) GN=phr-1 PE=3 SV=1
Unigene6457_All	-1.50053	hypothetical protein PMG11_02334 [Penicillium brasilianum]	Aspergillus fumigatus Af293 transcription factor TFIIIB complex subunit Brf1 (AFUA_3G12730), partial mRNA	Transcription factor IIIB 60 kDa subunit OS=Schizosaccharomyces pombe (strain 972 / ATCC 24843) GN=brf1 PE=1 SV=2
CL2905.Contig1_All	-1.40868	hypothetical protein PMG11_09483 [Penicillium brasilianum]	TPA_asm: Aspergillus nidulans FGSC A4 chromosome I	Uncharacterized transcriptional regulatory protein C139.03 OS=Schizosaccharomyces pombe (strain 972 / ATCC 24843) GN=SPAC139.03 PE=4 SV=1
CL1546.Contig2_All	-1.39868	Putative GATA transcriptional activator AreA [Penicillium brasilianum]	Penicillium decumbens strain 114-2 areA gene, complete cds	Nitrogen regulatory protein areA OS=Penicillium roqueforti GN=AREA PE=4 SV=2
CL3075.Contig1_All	-1.37469	hypothetical protein PMG11_02670 [Penicillium brasilianum]	--	Transcription factor tau subunit sfc6 OS=Schizosaccharomyces pombe (strain 972 / ATCC 24843) GN=sfc6 PE=1 SV=1
CL2429.Contig1_All	-1.3526	Putative Transcriptional corepressor Cyc8 [Penicillium brasilianum]	Aspergillus niger CBS 513.88 60S ribosomal protein L3, partial mRNA	60S ribosomal protein L3 OS=Neosartorya fumigata (strain ATCC MYA-4609 / Af293 / CBS 101355 / FGSC A1100) GN=rpl3 PE=1 SV=2
CL2201.Contig3_All	-1.33859	hypothetical protein PMG11_02458 [Penicillium brasilianum]	Penicillium chrysogenum Wisconsin 54-1255 complete genome, contig Pc00c18	Fork head protein homolog 1 OS=Saccharomyces cerevisiae (strain ATCC 204508 / S288c) GN=FKH1 PE=1 SV=1
CL3446.Contig3_All	-1.30762	hypothetical protein PMG11_01402 [Penicillium brasilianum]	--	Protoporphyrin uptake protein 1 OS=Saccharomyces cerevisiae (strain ATCC 204508 / S288c) GN=PUG1 PE=1 SV=1
Unigene2173_All	-1.22377	putative urease [Fusarium fujikuroi]	Fusarium graminearum PH-1 urease partial mRNA	Urease OS=Neosartorya fumigata (strain ATCC MYA-4609 / Af293 / CBS 101355 / FGSC A1100) GN=ure1 PE=2 SV=2
CL3299.Contig2_All	-1.18936	Putative ANK-repeat protein MBP1 [Penicillium brasilianum]	Penicillium chrysogenum Wisconsin 54-1255 complete genome, contig Pc00c13	Cell division cycle-related protein res2/pct1 OS=Schizosaccharomyces pombe (strain 972 / ATCC 24843) GN=res2 PE=1 SV=1
Unigene545_All	-1.1471	hypothetical protein PMG11_06086 [Penicillium brasilianum]	Aspergillus niger CBS 513.88 ribosomal assembly complex component Ipi3 partial mRNA	Pre-rRNA-processing protein crb3/ipi3 OS=Schizosaccharomyces pombe (strain 972 / ATCC 24843) GN=crb3 PE=1 SV=1
Unigene9598_All	-1.14083	Putative Remark: the transcriptional activator XlnR regulates the transcription of the xlnB [Penicillium brasilianum]	Penicillium chrysogenum Wisconsin 54-1255 complete genome, contig Pc00c22	Xylanolytic transcriptional activator xlnR OS=Neosartorya fischeri (strain ATCC 1020 / DSM 3700 / FGSC A1164 / NRRL 181) GN=xlnR PE=3 SV=2
CL1910.Contig5_All	-1.13947	Putative Jumonji family transcription factor [Penicillium brasilianum]	Penicillium chrysogenum Wisconsin 54-1255 complete genome, contig Pc00c13	DNA damage-responsive transcriptional repressor RPH1 OS=Saccharomyces cerevisiae (strain ATCC 204508 / S288c) GN=RPH1 PE=1 SV=1
CL1546.Contig1_All	-1.06691	Putative GATA transcriptional activator AreA [Penicillium brasilianum]	Nitrogen regulatory protein areA OS=Penicillium roqueforti GN=AREA PE=4 SV=2	GATA Zn-finger-containing transcription factor
Unigene598_All	-1.04773	Putative Sirtuin 5 [Penicillium brasilianum]	Neosartorya fischeri NRRL 181 chromatin regulatory protein sir2 (NFIA_104130) partial mRNA	NAD-dependent protein deacetylase hst1 OS=Emericella nidulans (strain FGSC A4 / ATCC 38163 / CBS 112.46 / NRRL 194 / M139) GN=AN10449 PE=3 SV=1
CL1226.Contig4_All	-1.03004	Putative Fungal specific transcription factor domain protein [Penicillium brasilianum]	Aspergillus oryzae RIB40 fungal specific transcription factor domain protein, mRNA	OS=Yarrowia lipolytica (strain CLIB 122 / E 150) GN=RLP24 PE=3 SV=1
CL3537.Contig2_All	-1.02679	hypothetical protein PMG11_01201 [Penicillium brasilianum]	TPA_asm: Aspergillus nidulans FGSC A4 chromosome VII	Protein sak1 OS=Schizosaccharomyces pombe (strain 972 / ATCC 24843) GN=sak1 PE=1 SV=2
Unigene3492_All	1.01251	Histone-binding protein RBBP4 [Penicillium expansum] >gi|700468879|gb|KGO57361.1| Histone-binding protein RBBP4 [Penicillium expansum] >gi|700485852|gb|KGO71548.1| Histone-binding protein RBBP4 [Penicillium expansum]	Aspergillus terreus NIH2624 chromatin assembly factor 1 subunit C (ATEG_09293) partial mRNA	Histone acetyltransferase type B subunit 2 OS=Aspergillus oryzae (strain ATCC 42149 / RIB 40) GN=hat2 PE=3 SV=1
Unigene7521_All	1.02511	Putative Zn(II)2Cys6 transcription factor [Penicillium brasilianum]	Rasamsonia emersonii CBS 393.64 C6 finger domain protein mRNA	Transcriptional regulatory protein moc3 OS=Schizosaccharomyces pombe (strain 972 / ATCC 24843) GN=moc3 PE=1 SV=4
CL127.Contig2_All	1.03068	cysteine protease [Aspergillus niger CBS 513.88]	Aspergillus oryzae RIB40 cysteine protease, mRNA	Cysteine proteinase 1, mitochondrial OS=Saccharomyces cerevisiae (strain ATCC 204508 / S288c) GN=LAP3 PE=1 SV=3
CL525.Contig2_All	1.11134	Putative Molecular chaperone Prefoldin [Penicillium brasilianum]	Aspergillus oryzae RIB40 prefoldin subunit 4, mRNA	Prefoldin subunit 4 OS=Saccharomyces cerevisiae (strain ATCC 204508 / S288c) GN=GIM3 PE=1 SV=1
Unigene7703_All	1.11864	Small GTPase superfamily, Rho type [Penicillium italicum]	Penicillium chrysogenum Wisconsin 54-1255 complete genome, contig Pc00c13	Protein ras-2 OS=Neurospora crassa (strain ATCC 24698 / 74-OR23-1A / CBS 708.71 / DSM 1257 / FGSC 987) GN=ras-2 PE=3 SV=2
Unigene8542_All	1.16389	Zn(II)2Cys6 transcription factor [Byssochlamys spectabilis No. 5]	Neosartorya fischeri NRRL 181 oxidoreductase, short chain dehydrogenase/reductase family (NFIA_059700) partial mRNA	Probable NADP-dependent mannitol dehydrogenase OS=Yarrowia lipolytica (strain CLIB 122 / E 150) GN=YALI0B16192g PE=1 SV=1
Unigene5857_All	1.19215	Oligopeptide transporter OPT superfamily [Penicillium camemberti]	Penicillium chrysogenum Wisconsin 54-1255 complete genome, contig Pc00c14	Glutathione transporter 1 OS=Schizosaccharomyces pombe (strain 972 / ATCC 24843) GN=pgt1 PE=1 SV=1
CL457.Contig1_All	1.21841	hypothetical protein PMG11_09729 [Penicillium brasilianum]	Penicillium chrysogenum Wisconsin 54-1255 complete genome, contig Pc00c16	Maltose fermentation regulatory protein MAL63 OS=Saccharomyces cerevisiae GN=MAL63 PE=3 SV=1
CL789.Contig2_All	1.3366	nuclear transcription factor Y subunit B-3 [Aspergillus rambellii] >gi|816341382|gb|KKK19261.1| nuclear transcription factor Y subunit B-3 [Aspergillus ochraceoroseus]	Aspergillus niger CBS 513.88 nuclear transcription factor Y subunit B-3, mRNA	Transcriptional activator HAP3 OS=Saccharomyces cerevisiae (strain ATCC 204508 / S288c) GN=HAP3 PE=1 SV=1
Unigene9606_All	1.34651	Putative Repressor protein [Penicillium brasilianum]	Penicillium chrysogenum Wisconsin 54-1255 complete genome, contig Pc00c16	Quinate repressor protein OS=Emericella nidulans (strain FGSC A4 / ATCC 38163 / CBS 112.46 / NRRL 194 / M139) GN=qutR PE=1 SV=2
Unigene2192_All	1.37692	Protein of unknown function DUF3468 [Penicillium italicum]	Aspergillus niger clone AXAS05-N17, complete sequence	Transcriptional regulatory protein pro-1 OS=Neurospora crassa (strain ATCC 24698 / 74-OR23-1A / CBS 708.71 / DSM 1257 / FGSC 987) GN=pro-1 PE=2 SV=1
Unigene5386_All	1.55681	hypothetical protein PMG11_09496 [Penicillium brasilianum]	Penicillium chrysogenum Wisconsin 54-1255 complete genome, contig Pc00c13	Positive regulator of purine utilization OS=Emericella nidulans (strain FGSC A4 / ATCC 38163 / CBS 112.46 / NRRL 194 / M139) GN=uaY PE=4 SV=2
CL1997.Contig1_All	1.55708	transcriptional activator protein acu-15 [Neosartorya udagawae]	Rhinocladiella mackenziei CBS 650.93 hypothetical protein partial mRNA	Transcriptional activator protein acu-15 OS=Neurospora crassa (strain ATCC 24698 / 74-OR23-1A / CBS 708.71 / DSM 1257 / FGSC 987) GN=acu-15 PE=1 SV=2
Unigene5412_All	1.56562	hypothetical protein PMG11_09743 [Penicillium brasilianum]	Penicillium chrysogenum Wisconsin 54-1255 complete genome, contig Pc00c16	Uncharacterized protein AN5342 OS=Emericella nidulans (strain FGSC A4 / ATCC 38163 / CBS 112.46 / NRRL 194 / M139) GN=AN5342 PE=1 SV=1
Unigene1174_All	1.61257	hypothetical protein PMG11_09369 [Penicillium brasilianum]	Penicillium chrysogenum Wisconsin 54-1255 complete genome, contig Pc00c22	Probable sucrose utilization protein SUC1 OS=Candida albicans (strain SC5314 / ATCC MYA-2876) GN=SUC1 PE=3 SV=2
CL859.Contig3_All	1.69407	Proliferating cell nuclear antigen, PCNA [Penicillium expansum] >gi|700455234|gb|KGO44981.1| Proliferating cell nuclear antigen, PCNA [Penicillium expansum] >gi|700463387|gb|KGO52337.1| Proliferating cell nuclear antigen, PCNA [Penicillium expansum]	Aspergillus niger CBS 513.88 proliferating cell nuclear antigen, mRNA	Proliferating cell nuclear antigen OS=Schizosaccharomyces pombe (strain 972 / ATCC 24843) GN=pcn1 PE=1 SV=1
Unigene9822_All	1.8366	hypothetical protein PDE_04194 [Penicillium oxalicum 114-2]	--	--
Unigene2400_All	1.91219	Fungal transcriptional regulatory protein, N-terminal [Penicillium camemberti]	Penicillium chrysogenum Wisconsin 54-1255 complete genome, contig Pc00c21	Transcriptional activator ARO80 OS=Saccharomyces cerevisiae (strain ATCC 204508 / S288c) GN=ARO80 PE=1 SV=1

## Sheet: Peroxisome
GeneID	log2（S vs G）Fold	Nr-annotation	Nt-annotation	Swissprot-annotation
Unigene5342_All	1.68739	Putative Acid trehalase (Fragment) [Penicillium brasilianum]	Penicillium citrinum catalase mRNA, complete cds	Acid trehalase OS=Emericella nidulans (strain FGSC A4 / ATCC 38163 / CBS 112.46 / NRRL 194 / M139) GN=treA PE=3 SV=1
Unigene7731_All	2.7281	hypothetical protein AOCH_000472 [Aspergillus ochraceoroseus] >gi|816333019|gb|KKK13823.1| hypothetical protein ARAM_001594 [Aspergillus rambellii]	--	Sorbose reductase sou1 OS=Schizosaccharomyces pombe (strain 972 / ATCC 24843) GN=sou1 PE=3 SV=1
Unigene950_All	3.53022	hypothetical protein PDE_01383 [Penicillium oxalicum 114-2]	Penicillium chrysogenum Wisconsin 54-1255 complete genome, contig Pc00c14	Uncharacterized transporter C1683.12 OS=Schizosaccharomyces pombe (strain 972 / ATCC 24843) GN=SPBC1683.12 PE=3 SV=1
Unigene10703_All	1.56544	Putative Superoxide dismutase [Penicillium brasilianum]	Aspergillus clavatus NRRL 1 Mn superoxide dismutase MnSOD (ACLA_020890), partial mRNA	Superoxide dismutase [Mn], mitochondrial OS=Penicillium chrysogenum GN=SOD PE=1 SV=1
Unigene2443_All	-1.08945	hypothetical protein PMG11_10601 [Penicillium brasilianum]	Glarea lozoyensis ATCC 20868 WW mRNA	WW domain-containing protein WWM1 OS=Saccharomyces cerevisiae (strain ATCC 204508 / S288c) GN=WWM1 PE=1 SV=1
Unigene3406_All	1.72249	Putative Tartrate transporter [Penicillium brasilianum]	Colletotrichum gloeosporioides Nara gc5 tartrate transporter (CGGC5_2281), partial mRNA	Uncharacterized transporter C1039.04 OS=Schizosaccharomyces pombe (strain 972 / ATCC 24843) GN=SPAC1039.04 PE=3 SV=1
Unigene2457_All	1.14284	Putative Peroxin 3 [Penicillium brasilianum]	Aspergillus niger CBS 513.88 peroxisomal membrane protein (Pex3), mRNA	Peroxisomal biogenesis factor 3 OS=Yarrowia lipolytica (strain CLIB 122 / E 150) GN=PEX3 PE=3 SV=1
Unigene4297_All	-1.25081	hypothetical protein PMG11_11277 [Penicillium brasilianum]	Aspergillus oryzae RIB40 non-heme chloroperoxidase, mRNA	--
Unigene1724_All	-1.01695	Putative CAIB/BAIF family enzyme [Penicillium brasilianum]	Aspergillus niger CBS 513.88 CAIB/BAIF family enzyme, mRNA	Isopenicillin N epimerase component 2 OS=Acremonium chrysogenum GN=cefD2 PE=3 SV=1
Unigene8601_All	-1.47803	hypothetical protein Y699_04316 [Aspergillus fumigatus Z5]	Aspergillus terreus NIH2624 conserved hypothetical protein (ATEG_06467) partial mRNA	--
Unigene5219_All	-1.93043	Catalase, mono-functional, heme-containing [Penicillium expansum]	Penicillium chrysogenum Wisconsin 54-1255 complete genome, contig Pc00c12	Catalase OS=Schizosaccharomyces pombe (strain 972 / ATCC 24843) GN=cta1 PE=1 SV=1
CL2179.Contig2_All	-1.0521	hypothetical protein PDE_07631 [Penicillium oxalicum 114-2]	Aspergillus niger CBS 513.88 translation machinery-associated protein 46, mRNA	Translation machinery-associated protein 46 OS=Saccharomyces cerevisiae (strain ATCC 204508 / S288c) GN=TMA46 PE=1 SV=2
Unigene9923_All	2.15822	hypothetical protein AOCH_000472 [Aspergillus ochraceoroseus] >gi|816333019|gb|KKK13823.1| hypothetical protein ARAM_001594 [Aspergillus rambellii]	--	Uncharacterized oxidoreductase C922.06 OS=Schizosaccharomyces pombe (strain 972 / ATCC 24843) GN=SPAC922.06 PE=3 SV=1
Unigene8871_All	-2.32306	D-galactonate transporter [Aspergillus parasiticus SU-1]	Aspergillus oryzae RIB40 pantothenate transporter, mRNA	High-affinity nicotinic acid transporter OS=Saccharomyces cerevisiae (strain ATCC 204508 / S288c) GN=TNA1 PE=1 SV=1
CL1285.Contig4_All	-1.71302	Putative Function: ttuB of A. vitis facilitates the cellular uptake of tartrate [Penicillium brasilianum]	Aspergillus oryzae RIB40 allantoate permease, mRNA	Uncharacterized transporter C1039.04 OS=Schizosaccharomyces pombe (strain 972 / ATCC 24843) GN=SPAC1039.04 PE=3 SV=1
CL2454.Contig3_All	1.03006	Putative Peroxisomal membrane protein A [Penicillium brasilianum]	Aspergillus niger CBS 513.88 integral membrane protein 25D9-6, mRNA	Defective in cullin neddylation protein 1 OS=Emericella nidulans (strain FGSC A4 / ATCC 38163 / CBS 112.46 / NRRL 194 / M139) GN=dcn1 PE=3 SV=1
Unigene6424_All	1.01569	AMP-dependent synthetase/ligase [Penicillium camemberti]	Penicillium chrysogenum Wisconsin 54-1255 complete genome, contig Pc00c21	Peroxisomal-coenzyme A synthetase OS=Saccharomyces cerevisiae (strain ATCC 204508 / S288c) GN=PCS60 PE=1 SV=1
Unigene6764_All	2.1296	hypothetical protein PMG11_00036 [Penicillium brasilianum]	--	Peroxisomal membrane protein PMP27 OS=Saccharomyces cerevisiae (strain ATCC 204508 / S288c) GN=PEX11 PE=1 SV=2
Unigene9546_All	-1.59478	hypothetical protein ACN38_g11294 [Penicillium nordicum]	Penicillium chrysogenum Wisconsin 54-1255 complete genome, contig Pc00c12	Catalase OS=Schizosaccharomyces pombe (strain 972 / ATCC 24843) GN=cta1 PE=1 SV=1

## Sheet: Primary metabolism
GeneID	log2（S vs G）Fold	Nr-annotation	Nt-annotation	Swissprot-annotation
Unigene3764_All	1.91958	Pc19g00330 [Penicillium rubens Wisconsin 54-1255] >gi|211587260|emb|CAP79449.1| Pc19g00330 [Penicillium rubens Wisconsin 54-1255]	Penicillium chrysogenum Wisconsin 54-1255 complete genome, contig Pc00c19	Bifunctional protein gal10 OS=Schizosaccharomyces pombe (strain 972 / ATCC 24843) GN=gal10 PE=3 SV=1
Unigene5443_All	2.00503	hypothetical protein PMG11_00568 [Penicillium brasilianum]	Nectria haematococca mpVI 77-13-4 hypothetical protein, mRNA	Aldehyde dehydrogenase OS=Emericella nidulans (strain FGSC A4 / ATCC 38163 / CBS 112.46 / NRRL 194 / M139) GN=aldA PE=3 SV=2
CL348.Contig2_All	1.14057	Putative Alcohol dehydrogenase [Penicillium brasilianum]	Penicillium chrysogenum Wisconsin 54-1255 complete genome, contig Pc00c20	NADP-dependent alcohol dehydrogenase 7 OS=Saccharomyces cerevisiae (strain ATCC 204508 / S288c) GN=ADH7 PE=1 SV=1
Unigene548_All	1.03048	Aldose 1-/Glucose-6-phosphate 1-epimerase [Penicillium roqueforti FM164]	Aspergillus niger CBS 513.88 aldose 1-epimerase, mRNA	Glucose-6-phosphate 1-epimerase OS=Saccharomyces cerevisiae (strain ATCC 204508 / S288c) GN=YMR099C PE=1 SV=1
CL1475.Contig2_All	-1.2022	hypothetical protein PMG11_08048 [Penicillium brasilianum]	Aspergillus oryzae RIB40 phosphoglycerate mutase family protein, mRNA	NADH-cytochrome b5 reductase 2 OS=Emericella nidulans (strain FGSC A4 / ATCC 38163 / CBS 112.46 / NRRL 194 / M139) GN=mcr1 PE=3 SV=1
CL2339.Contig4_All	1.34245	RecName: Full=Enolase; AltName: Full=2-phospho-D-glycerate hydro-lyase; AltName: Full=2-phosphoglycerate dehydratase; AltName: Allergen=Pen c 22 >gi|13991101|gb|AAK51201.1|AF254643_1 enolase [Penicillium citrinum]	Penicillium citrinum enolase mRNA, complete cds	Enolase OS=Penicillium citrinum GN=enoA PE=1 SV=3
Unigene2403_All	2.25588	Putative Glyceraldehyde 3-phosphate dehydrogenase [Penicillium brasilianum]	Aspergillus oryzae RIB40 glyceraldehyde-3-phosphate dehydrogenase, mRNA	Glyceraldehyde-3-phosphate dehydrogenase 1 OS=Schizosaccharomyces pombe (strain 972 / ATCC 24843) GN=tdh1 PE=1 SV=1
Unigene2305_All	-1.40634	hypothetical protein PDE_01202 [Penicillium oxalicum 114-2]	Aspergillus oryzae RIB40 quinone oxidoreductase, mRNA	NADP-dependent alcohol dehydrogenase 7 OS=Saccharomyces cerevisiae (strain ATCC 204508 / S288c) GN=ADH7 PE=1 SV=1
CL3633.Contig2_All	1.69171	hypothetical protein PMG11_10121 [Penicillium brasilianum]	--	Protein TOXD OS=Cochliobolus carbonum GN=TOXD PE=3 SV=1
CL3211.Contig2_All	1.74505	Polyketide synthase, enoylreductase [Penicillium expansum] >gi|700470560|gb|KGO58898.1| Polyketide synthase, enoylreductase [Penicillium expansum] >gi|700486641|gb|KGO72239.1| Polyketide synthase, enoylreductase [Penicillium expansum]	Penicillium citrinum xynA gene for endo-1,4-beta-xylanase, complete cds	Alcohol dehydrogenase 2 OS=Saccharomyces cerevisiae (strain ATCC 204508 / S288c) GN=ADH2 PE=1 SV=3
Unigene9748_All	1.78703	hypothetical protein PMG11_02387 [Penicillium brasilianum]	Aspergillus niger CBS 513.88 aldose 1-epimerase, mRNA	Bifunctional protein gal10 OS=Schizosaccharomyces pombe (strain 972 / ATCC 24843) GN=gal10 PE=3 SV=1
CL180.Contig6_All	-1.0087	Putative Glutathione-dependent formaldehyde dehydrogenase [Penicillium brasilianum]	Neosartorya fischeri NRRL 181 alcohol dehydrogenase (NFIA_032340) partial mRNA	Zinc-type alcohol dehydrogenase-like protein C1198.01 OS=Schizosaccharomyces pombe (strain 972 / ATCC 24843) GN=SPBC1198.01 PE=3 SV=1
CL1827.Contig3_All	-1.17575	hypothetical protein PMG11_02719 [Penicillium brasilianum]	Penicillium chrysogenum Wisconsin 54-1255 complete genome, contig Pc00c12	Broad-range acid phosphatase DET1 OS=Saccharomyces cerevisiae (strain ATCC 204508 / S288c) GN=DET1 PE=1 SV=1
CL106.Contig2_All	1.35013	hypothetical protein PMG11_09739 [Penicillium brasilianum]	Aspergillus oryzae RIB40 class II aldolase/adducin domain protein, mRNA	Meiotically up-regulated gene 14 protein OS=Schizosaccharomyces pombe (strain 972 / ATCC 24843) GN=mug14 PE=1 SV=1
CL1827.Contig1_All	-1.12963	hypothetical protein PMG11_02719 [Penicillium brasilianum]	Penicillium chrysogenum Wisconsin 54-1255 complete genome, contig Pc00c12	Broad-range acid phosphatase DET1 OS=Saccharomyces cerevisiae (strain ATCC 204508 / S288c) GN=DET1 PE=1 SV=1
Unigene4605_All	1.17926	Putative Alcohol dehydrogenase [Penicillium brasilianum]	Penicillium chrysogenum Wisconsin 54-1255 complete genome, contig Pc00c21	NADP-dependent alcohol dehydrogenase 7 OS=Saccharomyces cerevisiae (strain ATCC 204508 / S288c) GN=ADH7 PE=1 SV=1
CL3633.Contig1_All	1.21807	hypothetical protein PMG11_10121 [Penicillium brasilianum]	--	Protein TOXD OS=Cochliobolus carbonum GN=TOXD PE=3 SV=1
GeneID	log2（S vs G）Fold	Nr-annotation	Nt-annotation	Swissprot-annotation
CL434.Contig3_All	1.40795	AMP-dependent synthetase/ligase [Penicillium expansum] >gi|700474377|gb|KGO62370.1| AMP-dependent synthetase/ligase [Penicillium expansum]	Aspergillus niger pectin lyase mRNA, complete cds	Probable pectin lyase F OS=Aspergillus niger GN=pelF PE=3 SV=1
Unigene1635_All	2.38933	hypothetical protein PMG11_08252 [Penicillium brasilianum]	Aspergillus oryzae RIB40 DNA, SC012	Uncharacterized oxidoreductase C521.03 OS=Schizosaccharomyces pombe (strain 972 / ATCC 24843) GN=SPAC521.03 PE=1 SV=1
CL1938.Contig2_All	2.75266	Short-chain dehydrogenase/reductase SDR [Penicillium expansum] >gi|700462945|gb|KGO51929.1| Short-chain dehydrogenase/reductase SDR [Penicillium expansum] >gi|700484981|gb|KGO70879.1| Short-chain dehydrogenase/reductase SDR [Penicillium expansum]	Penicillium chrysogenum Wisconsin 54-1255 complete genome, contig Pc00c13	Uncharacterized oxidoreductase C663.09c OS=Schizosaccharomyces pombe (strain 972 / ATCC 24843) GN=SPCC663.09c PE=3 SV=1
Unigene4821_All	1.04166	Putative 6-phosphogluconate dehydrogenase family protein [Penicillium brasilianum]	TPA_asm: Aspergillus nidulans FGSC A4 chromosome I	--
CL1796.Contig2_All	1.26837	short-chain dehydrogenase/reductase [Byssochlamys spectabilis No. 5]	--	Uncharacterized oxidoreductase C736.13 OS=Schizosaccharomyces pombe (strain 972 / ATCC 24843) GN=SPCC736.13 PE=3 SV=1
CL2120.Contig2_All	-1.39702	mannitol dehydrogenase, putative [Byssochlamys spectabilis No. 5]	Aspergillus oryzae RIB40 mannitol 2-dehydrogenase, mRNA	Mannitol 2-dehydrogenase OS=Aspergillus oryzae (strain ATCC 42149 / RIB 40) GN=AO090011000230 PE=3 SV=1
CL1980.Contig6_All	-1.3566	hypothetical protein PMG11_00966 [Penicillium brasilianum]	Metarhizium acridum CQMa 102 trehalose synthase partial mRNA	Trehalose phosphorylase OS=Pleurotus pulmonarius GN=TP PE=2 SV=1
Unigene5854_All	-1.223	hypothetical protein TCE0_013r01233 [Talaromyces cellulolyticus]	Aspergillus niger CBS 513.88 short-chain dehydrogenase, mRNA	Uncharacterized oxidoreductase C736.13 OS=Schizosaccharomyces pombe (strain 972 / ATCC 24843) GN=SPCC736.13 PE=3 SV=1
CL2020.Contig5_All	1.13908	Putative Mannose-6-phosphate isomerase [Penicillium brasilianum]	Aspergillus oryzae RIB40 mannose-6-phosphate isomerase, mRNA	Mannose-6-phosphate isomerase OS=Emericella nidulans (strain FGSC A4 / ATCC 38163 / CBS 112.46 / NRRL 194 / M139) GN=manA PE=3 SV=2
Unigene5622_All	1.94937	Putative Aldo-keto reductase [Penicillium brasilianum]	Aspergillus oryzae RIB40 aldehyde reductase 1, mRNA	Aldehyde reductase 1 OS=Sporobolomyces salmonicolor GN=ARI PE=1 SV=3
CL1093.Contig2_All	2.32405	Short-chain dehydrogenase/reductase SDR [Penicillium camemberti]	--	Uncharacterized oxidoreductase C663.09c OS=Schizosaccharomyces pombe (strain 972 / ATCC 24843) GN=SPCC663.09c PE=3 SV=1
Unigene1218_All	1.20928	Protein phosphatase 2C [Penicillium expansum] >gi|700462258|gb|KGO51292.1| Protein phosphatase 2C [Penicillium expansum] >gi|700470152|gb|KGO58524.1| Protein phosphatase 2C [Penicillium expansum]	Cordyceps militaris CM01 pyruvate dehydrogenase, putative (CCM_02853), partial mRNA	Protein phosphatase 2C homolog C10F6.17c OS=Schizosaccharomyces pombe (strain 972 / ATCC 24843) GN=SPAC10F6.17c PE=3 SV=4
CL1377.Contig1_All	1.4853	Putative L-arabinitol 4-dehydrogenase [Penicillium brasilianum]	Penicillium chrysogenum Wisconsin 54-1255 complete genome, contig Pc00c21	L-arabinitol 4-dehydrogenase OS=Penicillium chrysogenum (strain ATCC 28089 / DSM 1075 / Wisconsin 54-1255) GN=lad1 PE=1 SV=1
CL1949.Contig3_All	1.53717	hypothetical protein PMG11_06939 [Penicillium brasilianum]	--	Norsolorinic acid ketoreductase OS=Aspergillus parasiticus GN=nor-1 PE=1 SV=1
Unigene3299_All	1.52586	hypothetical protein PDE_07671 [Penicillium oxalicum 114-2]	Fusarium graminearum chromosome 2, complete genome	Probable NADP-dependent mannitol dehydrogenase OS=Yarrowia lipolytica (strain CLIB 122 / E 150) GN=YALI0B16192g PE=1 SV=1
CL1980.Contig1_All	-1.74367	hypothetical protein TCE0_022f06722 [Talaromyces cellulolyticus]	Metarhizium acridum CQMa 102 trehalose synthase partial mRNA	Trehalose phosphorylase OS=Pleurotus pulmonarius GN=TP PE=2 SV=1
CL1901.Contig1_All	-1.19901	hypothetical protein PMG11_06977 [Penicillium brasilianum]	Aspergillus niger CBS 513.88 short-chain dehydrogenase, mRNA	D-arabinitol 2-dehydrogenase [ribulose-forming] OS=Candida tropicalis GN=ARD PE=1 SV=1
CL3491.Contig2_All	1.02811	Putative Malate dehydrogenase [Penicillium brasilianum]	Aspergillus terreus NIH2624 malate dehydrogenase, mitochondrial precursor (ATEG_05653) partial mRNA	Malate dehydrogenase, cytoplasmic OS=Candida albicans (strain SC5314 / ATCC MYA-2876) GN=MDH1 PE=1 SV=2
Unigene4908_All	1.15003	Major facilitator superfamily domain, general substrate transporter [Penicillium expansum]	Penicillium chrysogenum Wisconsin 54-1255 complete genome, contig Pc00c22	Quinidine resistance protein 2 OS=Saccharomyces cerevisiae (strain ATCC 204508 / S288c) GN=QDR2 PE=1 SV=1
CL3344.Contig3_All	1.57512	MFS transporter, putative [Aspergillus clavatus NRRL 1] >gi|119402030|gb|EAW12452.1| MFS transporter, putative [Aspergillus clavatus NRRL 1]	--	Dityrosine transporter 1 OS=Saccharomyces cerevisiae (strain ATCC 204508 / S288c) GN=DTR1 PE=1 SV=1	citrate synthase
CL3344.Contig2_All	1.616	MFS transporter, putative [Aspergillus clavatus NRRL 1] >gi|119402030|gb|EAW12452.1| MFS transporter, putative [Aspergillus clavatus NRRL 1]	--	Dityrosine transporter 1 OS=Saccharomyces cerevisiae (strain ATCC 204508 / S288c) GN=DTR1 PE=1 SV=1	citrate synthase
CL3344.Contig1_All	1.84142	MFS transporter, putative [Aspergillus clavatus NRRL 1] >gi|119402030|gb|EAW12452.1| MFS transporter, putative [Aspergillus clavatus NRRL 1]	--	Dityrosine transporter 1 OS=Saccharomyces cerevisiae (strain ATCC 204508 / S288c) GN=DTR1 PE=1 SV=1	citrate synthase
GeneID	log2Fold	Nr-annotation	Nt-annotation	Swissprot-annotation
CL3495.Contig1_All	-1.53282	Putative Uricase [Penicillium brasilianum]	Aspergillus clavatus NRRL 1 urate oxydase UaZ (ACLA_069530), partial mRNA	Uricase OS=Aspergillus flavus GN=uaZ PE=1 SV=3
Unigene3324_All	1.59642	6-phosphogluconate dehydrogenase C-terminal domain-like protein [Aspergillus ruber CBS 135680]	Penicillium chrysogenum Wisconsin 54-1255 complete genome, contig Pc00c22	--
CL2750.Contig2_All	1.33207	Putative Oxidoreductase, short-chain dehydrogenase/reductase family [Penicillium brasilianum]	Penicillium chrysogenum Wisconsin 54-1255 complete genome, contig Pc00c21	L-rhamnose-1-dehydrogenase OS=Scheffersomyces stipitis (strain ATCC 58785 / CBS 6054 / NBRC 10063 / NRRL Y-11545) GN=DHG2 PE=1 SV=2
CL1188.Contig1_All	-2.8213	Putative FAD binding domain protein [Penicillium brasilianum]	Penicillium chrysogenum Wisconsin 54-1255 complete genome, contig Pc00c22	Uncharacterized FAD-binding protein C12C2.03c OS=Schizosaccharomyces pombe (strain 972 / ATCC 24843) GN=SPBC12C2.03c PE=3 SV=1
Unigene8065_All	1.12207	Putative Glycoside hydrolase family 13 protein [Penicillium brasilianum]	Aspergillus clavatus NRRL 1 1,4-alpha-glucan branching enzyme (ACLA_013550), partial mRNA	1,4-alpha-glucan-branching enzyme OS=Aspergillus oryzae (strain ATCC 42149 / RIB 40) GN=gbeA PE=2 SV=1
Unigene6415_All	1.51998	3-isopropylmalate dehydrogenase B [Penicillium roqueforti FM164]	Neosartorya fischeri NRRL 181 3-isopropylmalate dehydrogenase (NFIA_059550) partial mRNA	3-isopropylmalate dehydrogenase B OS=Aspergillus niger GN=leu2B PE=2 SV=1
CL2568.Contig1_All	1.59039	Ferric reductase NAD binding [Penicillium solitum]	Penicillium chrysogenum Wisconsin 54-1255 complete genome, contig Pc00c13	Ferric/cupric reductase transmembrane component 7 OS=Saccharomyces cerevisiae (strain ATCC 204508 / S288c) GN=FRE7 PE=1 SV=2
CL1798.Contig5_All	-1.61029	Glycerol-3-phosphate dehydrogenase, mitochondrial [Penicillium digitatum PHI26]	Penicillium chrysogenum Wisconsin 54-1255 complete genome, contig Pc00c16	Glycerol-3-phosphate dehydrogenase, mitochondrial OS=Saccharomyces cerevisiae (strain ATCC 204508 / S288c) GN=GUT2 PE=1 SV=2
Unigene3299_All	1.52586	Probable NADP-dependent mannitol dehydrogenase OS=Yarrowia lipolytica (strain CLIB 122 / E 150) GN=YALI0B16192g PE=1 SV=1	Fusarium graminearum chromosome 2, complete genome	Probable NADP-dependent mannitol dehydrogenase OS=Yarrowia lipolytica (strain CLIB 122 / E 150) GN=YALI0B16192g PE=1 SV=1
Unigene5622_All	1.94937	Putative Aldo-keto reductase [Penicillium brasilianum]	Aspergillus oryzae RIB40 aldehyde reductase 1, mRNA	Aldehyde reductase 1 OS=Sporobolomyces salmonicolor GN=ARI PE=1 SV=3
CL1798.Contig7_All	-1.63064	Glycerol-3-phosphate dehydrogenase, mitochondrial [Penicillium digitatum PHI26]	Penicillium chrysogenum Wisconsin 54-1255 complete genome, contig Pc00c16	Glycerol-3-phosphate dehydrogenase, mitochondrial OS=Saccharomyces cerevisiae (strain ATCC 204508 / S288c) GN=GUT2 PE=1 SV=2
Unigene4396_All	1.9625	Putative Taurine catabolism dioxygenase TauD [Penicillium brasilianum]	Neosartorya fischeri NRRL 181 taurine catabolism dioxygenase TauD, TfdA family protein (NFIA_081960) partial mRNA	--
CL565.Contig1_All	2.19033	Putative D-3-phosphoglycerate dehydrogenase [Penicillium brasilianum]	Penicillium chrysogenum Wisconsin 54-1255 complete genome, contig Pc00c12	D-3-phosphoglycerate dehydrogenase 1 OS=Saccharomyces cerevisiae (strain ATCC 204508 / S288c) GN=SER3 PE=1 SV=1
Unigene5368_All	-1.94297	Putative Amine oxidase [Penicillium brasilianum]	Penicillium chrysogenum Wisconsin 54-1255 complete genome, contig Pc00c22	Peroxisomal primary amine oxidase OS=Pichia angusta GN=AMO PE=1 SV=1
CL34.Contig2_All	2.24269	Putative Cytochrome P450 71A20 [Penicillium brasilianum]	Penicillium chrysogenum Wisconsin 54-1255 hypothetical protein (Pc13g14720) mRNA, complete cds	Pisatin demethylase OS=Fusarium solani subsp. pisi GN=PDAT9 PE=3 SV=1
CL2946.Contig4_All	-1.75173	Alpha-hydroxy acid dehydrogenase, FMN-dependent [Penicillium roqueforti FM164]	Coniosporium apollinis CBS 100218 lactate 2-monooxygenase partial mRNA	Uncharacterized lactate 2-monooxygenase PB1A11.03 OS=Schizosaccharomyces pombe (strain 972 / ATCC 24843) GN=SPAPB1A11.03 PE=3 SV=1
CL565.Contig2_All	1.85696	Putative D-3-phosphoglycerate dehydrogenase [Penicillium brasilianum]	Penicillium chrysogenum Wisconsin 54-1255 complete genome, contig Pc00c12	D-3-phosphoglycerate dehydrogenase 1 OS=Saccharomyces cerevisiae (strain ATCC 204508 / S288c) GN=SER3 PE=1 SV=1
Unigene2403_All	2.25588	Putative Glyceraldehyde 3-phosphate dehydrogenase [Penicillium brasilianum]	Aspergillus oryzae RIB40 glyceraldehyde-3-phosphate dehydrogenase, mRNA	Glyceraldehyde-3-phosphate dehydrogenase 1 OS=Schizosaccharomyces pombe (strain 972 / ATCC 24843) GN=tdh1 PE=1 SV=1
Unigene2721_All	1.40387	Putative 4-hydroxyphenylpyruvate dioxygenase [Penicillium brasilianum]	Aspergillus oryzae RIB40 4-hydroxyphenylpyruvate dioxygenase, mRNA	Probable 4-hydroxyphenylpyruvate dioxygenase 1 OS=Neosartorya fumigata (strain ATCC MYA-4609 / Af293 / CBS 101355 / FGSC A1100) GN=AFUA_2G04200 PE=3 SV=1
CL1834.Contig3_All	1.40382	hypothetical protein PMG11_10741 [Penicillium brasilianum]	Penicillium chrysogenum Wisconsin 54-1255 complete genome, contig Pc00c13	Uncharacterized oxidoreductase C162.03 OS=Schizosaccharomyces pombe (strain 972 / ATCC 24843) GN=SPCC162.03 PE=3 SV=1
CL2531.Contig1_All	2.01163	Short-chain dehydrogenase/reductase SDR [Penicillium expansum] >gi|700467848|gb|KGO56427.1| Short-chain dehydrogenase/reductase SDR [Penicillium expansum] >gi|700479587|gb|KGO66672.1| Short-chain dehydrogenase/reductase SDR [Penicillium expansum]	--	Uncharacterized oxidoreductase C663.06c OS=Schizosaccharomyces pombe (strain 972 / ATCC 24843) GN=SPCC663.06c PE=3 SV=1
Unigene10143_All	1.03154	Putative Serine/threonine-protein phosphatase [Penicillium brasilianum]	Exophiala dermatitidis NIH/UT8656 serine/threonine-protein phosphatase partial mRNA	Serine/threonine-protein phosphatase PP2A-like PPG1 OS=Saccharomyces cerevisiae (strain ATCC 204508 / S288c) GN=PPG1 PE=1 SV=2
CL2946.Contig3_All	-2.08682	Alpha-hydroxy acid dehydrogenase, FMN-dependent [Penicillium roqueforti FM164]	Coniosporium apollinis CBS 100218 lactate 2-monooxygenase partial mRNA	Uncharacterized lactate 2-monooxygenase PB1A11.03 OS=Schizosaccharomyces pombe (strain 972 / ATCC 24843) GN=SPAPB1A11.03 PE=3 SV=1
CL3633.Contig2_All	1.69171	Protein TOXD OS=Cochliobolus carbonum GN=TOXD PE=3 SV=1	--	Protein TOXD OS=Cochliobolus carbonum GN=TOXD PE=3 SV=1
CL3534.Contig2_All	-1.47636	Siroheme synthase domain 3 [Penicillium expansum] >gi|700459056|gb|KGO48496.1| Siroheme synthase domain 3 [Penicillium expansum] >gi|700466917|gb|KGO55568.1| Siroheme synthase domain 3 [Penicillium expansum]	Penicillium chrysogenum Wisconsin 54-1255 complete genome, contig Pc00c20	Uroporphyrinogen-III C-methyltransferase OS=Saccharomyces cerevisiae (strain ATCC 204508 / S288c) GN=MET1 PE=1 SV=1
CL1504.Contig2_All	-1.25559	Probable aspartate-semialdehyde dehydrogenase OS=Schizosaccharomyces pombe (strain 972 / ATCC 24843) GN=SPCC1827.06c PE=1 SV=2	Aspergillus niger CBS 513.88 aspartate-semialdehyde dehydrogenase partial mRNA	Probable aspartate-semialdehyde dehydrogenase OS=Schizosaccharomyces pombe (strain 972 / ATCC 24843) GN=SPCC1827.06c PE=1 SV=2
Unigene5443_All	2.00503	Aldehyde dehydrogenase OS=Emericella nidulans (strain FGSC A4 / ATCC 38163 / CBS 112.46 / NRRL 194 / M139) GN=aldA PE=3 SV=2	Nectria haematococca mpVI 77-13-4 hypothetical protein, mRNA	Aldehyde dehydrogenase OS=Emericella nidulans (strain FGSC A4 / ATCC 38163 / CBS 112.46 / NRRL 194 / M139) GN=aldA PE=3 SV=2
Unigene597_All	1.32449	Putative Function: TRI11 (Precursor) [Penicillium brasilianum]	Penicillium chrysogenum Wisconsin 54-1255 complete genome, contig Pc00c22	Tryprostatin B 6-hydroxylase OS=Neosartorya fischeri (strain ATCC 1020 / DSM 3700 / FGSC A1164 / NRRL 181) GN=ftmP450-1 PE=3 SV=1
Unigene2763_All	1.63008	Glycine cleavage system H protein, mitochondrial OS=Saccharomyces cerevisiae (strain ATCC 204508 / S288c) GN=GCV3 PE=1 SV=3	Penicillium chrysogenum Wisconsin 54-1255 complete genome, contig Pc00c12	Glycine cleavage system H protein, mitochondrial OS=Saccharomyces cerevisiae (strain ATCC 204508 / S288c) GN=GCV3 PE=1 SV=3
Unigene5606_All	1.77341	D-3-phosphoglycerate dehydrogenase 1 OS=Saccharomyces cerevisiae (strain ATCC 204508 / S288c) GN=SER3 PE=1 SV=1	--	D-3-phosphoglycerate dehydrogenase 1 OS=Saccharomyces cerevisiae (strain ATCC 204508 / S288c) GN=SER3 PE=1 SV=1
Unigene186_All	1.79832	FAD linked oxidase, N-terminal [Penicillium expansum] >gi|700471249|gb|KGO59529.1| FAD linked oxidase, N-terminal [Penicillium expansum]	Penicillium chrysogenum Wisconsin 54-1255 complete genome, contig Pc00c16	Bifunctional solanapyrone synthase OS=Alternaria solani GN=sol5 PE=1 SV=1
Unigene9301_All	-2.82253	amine oxidase [Aspergillus oryzae 3.042] >gi|635514234|gb|KDE85995.1| amine oxidase [Aspergillus oryzae 100-8]	Aspergillus oryzae RIB40 DNA, SC023	Monoamine oxidase N OS=Aspergillus niger GN=maoN PE=1 SV=1
Unigene3411_All	-1.27183	Bifunctional P-450:NADPH-P450 reductase OS=Fusarium oxysporum GN=CYP505 PE=1 SV=1	Penicillium chrysogenum Wisconsin 54-1255 complete genome, contig Pc00c20	Bifunctional P-450:NADPH-P450 reductase OS=Fusarium oxysporum GN=CYP505 PE=1 SV=1
Unigene4605_All	1.17926	Putative Alcohol dehydrogenase [Penicillium brasilianum]	Penicillium chrysogenum Wisconsin 54-1255 complete genome, contig Pc00c21	NADP-dependent alcohol dehydrogenase 7 OS=Saccharomyces cerevisiae (strain ATCC 204508 / S288c) GN=ADH7 PE=1 SV=1
Unigene10703_All	1.56544	Putative Superoxide dismutase [Penicillium brasilianum]	Aspergillus clavatus NRRL 1 Mn superoxide dismutase MnSOD (ACLA_020890), partial mRNA	Superoxide dismutase [Mn], mitochondrial OS=Penicillium chrysogenum GN=SOD PE=1 SV=1
Unigene6702_All	1.69913	Probable C-5 sterol desaturase OS=Neurospora crassa (strain ATCC 24698 / 74-OR23-1A / CBS 708.71 / DSM 1257 / FGSC 987) GN=NCU06207 PE=3 SV=1	Penicillium digitatum Erg3A (Erg3A) mRNA, complete cds	Probable C-5 sterol desaturase OS=Neurospora crassa (strain ATCC 24698 / 74-OR23-1A / CBS 708.71 / DSM 1257 / FGSC 987) GN=NCU06207 PE=3 SV=1
CL1175.Contig4_All	1.1407	Putative Thermophilic desulfurizing enzyme family protein [Penicillium brasilianum]	Aspergillus terreus NIH2624 xanthine phosphoribosyltransferase 1 (ATEG_02747) partial mRNA	Hypoxanthine-guanine phosphoribosyltransferase OS=Schizosaccharomyces pombe (strain 972 / ATCC 24843) GN=hpt1 PE=3 SV=1
Unigene8019_All	-1.14365	Putative L-ornithine N5 monooxygenase [Penicillium brasilianum]	TPA_asm: Aspergillus nidulans FGSC A4 chromosome I	L-ornithine 5-monooxygenase OS=Ustilago maydis (strain 521 / FGSC 9021) GN=SID1 PE=2 SV=2
CL1322.Contig2_All	2.88684	Taurine catabolism dioxygenase TauD/TfdA [Penicillium expansum] >gi|700467990|gb|KGO56555.1| Taurine catabolism dioxygenase TauD/TfdA [Penicillium expansum] >gi|700486715|gb|KGO72307.1| Taurine catabolism dioxygenase TauD/TfdA [Penicillium expansum]	Trichoderma virens Gv29-8 hypothetical protein partial mRNA	Probable 1,3-beta-glucanosyltransferase GAS3 OS=Saccharomyces cerevisiae (strain ATCC 204508 / S288c) GN=GAS3 PE=1 SV=1
Unigene3390_All	1.81092	hypothetical protein PMG11_08498 [Penicillium brasilianum]	--	--
CL2014.Contig6_All	1.26776	Putative Malic enzyme [Penicillium brasilianum]	Aspergillus niger CBS 513.88 NADP-dependent malic enzyme MaeA, mRNA	Malic enzyme, hydrogenosomal OS=Neocallimastix frontalis PE=1 SV=1
CL3587.Contig2_All	-1.54817	Putative Sulfite oxidase [Penicillium brasilianum]	Fusarium fujikuroi IMI 58289 draft genome, chromosome FFUJ_chr04	Nitrate reductase [NADPH] OS=Emericella nidulans (strain FGSC A4 / ATCC 38163 / CBS 112.46 / NRRL 194 / M139) GN=niaD PE=3 SV=1
CL766.Contig1_All	2.17927	Allergen Asp f 4 OS=Neosartorya fumigata (strain ATCC MYA-4609 / Af293 / CBS 101355 / FGSC A1100) GN=AFUA_2G03830 PE=1 SV=2	Penicillium chrysogenum Wisconsin 54-1255 complete genome, contig Pc00c06	Allergen Asp f 4 OS=Neosartorya fumigata (strain ATCC MYA-4609 / Af293 / CBS 101355 / FGSC A1100) GN=AFUA_2G03830 PE=1 SV=2
Unigene5219_All	-1.93043	Catalase, mono-functional, heme-containing [Penicillium expansum]	Penicillium chrysogenum Wisconsin 54-1255 complete genome, contig Pc00c12	Catalase OS=Schizosaccharomyces pombe (strain 972 / ATCC 24843) GN=cta1 PE=1 SV=1
CL1834.Contig2_All	2.04321	Uncharacterized oxidoreductase C162.03 OS=Schizosaccharomyces pombe (strain 972 / ATCC 24843) GN=SPCC162.03 PE=3 SV=1	Penicillium chrysogenum Wisconsin 54-1255 complete genome, contig Pc00c13	Uncharacterized oxidoreductase C162.03 OS=Schizosaccharomyces pombe (strain 972 / ATCC 24843) GN=SPCC162.03 PE=3 SV=1
CL2179.Contig2_All	-1.0521	Translation machinery-associated protein 46 OS=Saccharomyces cerevisiae (strain ATCC 204508 / S288c) GN=TMA46 PE=1 SV=2	Aspergillus niger CBS 513.88 translation machinery-associated protein 46, mRNA	Translation machinery-associated protein 46 OS=Saccharomyces cerevisiae (strain ATCC 204508 / S288c) GN=TMA46 PE=1 SV=2
CL857.Contig2_All	1.16833	Putative Multiple inositol polyphosphate phosphatase [Penicillium brasilianum]	Penicillium chrysogenum Wisconsin 54-1255 complete genome, contig Pc00c22	Dolichyl-diphosphooligosaccharide--protein glycosyltransferase subunit 1 OS=Schizosaccharomyces pombe (strain 972 / ATCC 24843) GN=ost1 PE=3 SV=1
Unigene10155_All	1.27662	Putative D-isomer specific 2-hydroxyacid dehydrogenase [Penicillium brasilianum]	Neurospora crassa OR74A D-isomer specific 2-hydroxyacid dehydrogenase mRNA	D-3-phosphoglycerate dehydrogenase 2 OS=Saccharomyces cerevisiae (strain ATCC 204508 / S288c) GN=SER33 PE=1 SV=1
Unigene5513_All	1.7182	Cytochrome P450 [Penicillium camemberti]	Penicillium chrysogenum Wisconsin 54-1255 complete genome, contig Pc00c21	Probable sterigmatocystin biosynthesis P450 monooxygenase STCB OS=Emericella nidulans (strain FGSC A4 / ATCC 38163 / CBS 112.46 / NRRL 194 / M139) GN=stcB PE=3 SV=2
Unigene1162_All	1.039	hypothetical protein PDE_04641 [Penicillium oxalicum 114-2]	Aspergillus oryzae RIB40 short chain dehydrogenase/reductase family oxidoreductase, mRNA	Uncharacterized oxidoreductase C922.06 OS=Schizosaccharomyces pombe (strain 972 / ATCC 24843) GN=SPAC922.06 PE=3 SV=1
CL3211.Contig2_All	1.74505	Polyketide synthase, enoylreductase [Penicillium expansum] >gi|700470560|gb|KGO58898.1| Polyketide synthase, enoylreductase [Penicillium expansum] >gi|700486641|gb|KGO72239.1| Polyketide synthase, enoylreductase [Penicillium expansum]	Penicillium citrinum xynA gene for endo-1,4-beta-xylanase, complete cds	Alcohol dehydrogenase 2 OS=Saccharomyces cerevisiae (strain ATCC 204508 / S288c) GN=ADH2 PE=1 SV=3
CL3270.Contig1_All	-1.41948	Riboflavin kinase OS=Magnaporthe oryzae (strain 70-15 / ATCC MYA-4617 / FGSC 8958) GN=FMN1 PE=3 SV=3	Penicillium chrysogenum Wisconsin 54-1255 complete genome, contig Pc00c21	Riboflavin kinase OS=Magnaporthe oryzae (strain 70-15 / ATCC MYA-4617 / FGSC 8958) GN=FMN1 PE=3 SV=3
CL1978.Contig2_All	1.51342	Cytochrome P450 52A12 OS=Debaryomyces hansenii GN=CYP52A12 PE=2 SV=2	Aspergillus oryzae RIB40 cytochrome P450 52A12, mRNA	Cytochrome P450 52A12 OS=Debaryomyces hansenii GN=CYP52A12 PE=2 SV=2
CL1703.Contig2_All	1.17375	Putative Salicylate hydroxylase [Penicillium brasilianum]	Fusarium fujikuroi IMI 58289 draft genome, chromosome FFUJ_chr07	--
CL1798.Contig2_All	-1.66447	Putative Glycerol-3-phosphate dehydrogenase [Penicillium brasilianum]	Penicillium chrysogenum Wisconsin 54-1255 complete genome, contig Pc00c16	Glycerol-3-phosphate dehydrogenase, mitochondrial OS=Saccharomyces cerevisiae (strain ATCC 204508 / S288c) GN=GUT2 PE=1 SV=2
CL565.Contig4_All	2.00877	Putative D-3-phosphoglycerate dehydrogenase [Penicillium brasilianum]	Penicillium chrysogenum Wisconsin 54-1255 complete genome, contig Pc00c12	D-3-phosphoglycerate dehydrogenase 1 OS=Saccharomyces cerevisiae (strain ATCC 204508 / S288c) GN=SER3 PE=1 SV=1
CL2804.Contig2_All	-1.17689	Putative Oxidoreductin [Penicillium brasilianum]	Penicillium chrysogenum Wisconsin 54-1255 complete genome, contig Pc00c20	Endoplasmic reticulum oxidoreductin-1 OS=Neurospora crassa (strain ATCC 24698 / 74-OR23-1A / CBS 708.71 / DSM 1257 / FGSC 987) GN=ero-1 PE=3 SV=1
CL2057.Contig2_All	-1.78961	hypothetical protein ACN38_g863 [Penicillium nordicum]	Penicillium chrysogenum Wisconsin 54-1255 complete genome, contig Pc00c14	37S ribosomal protein YMR-31, mitochondrial OS=Schizosaccharomyces pombe (strain 972 / ATCC 24843) GN=ymr31 PE=3 SV=1
CL1863.Contig3_All	-1.62022	hypothetical protein ACN38_g541 [Penicillium nordicum]	--	--
CL1398.Contig4_All	1.50272	Putative Isopenicillin N synthase [Penicillium brasilianum]	Penicillium chrysogenum Wisconsin 54-1255 complete genome, contig Pc00c21	UPF0676 protein C1494.01 OS=Schizosaccharomyces pombe (strain 972 / ATCC 24843) GN=SPCC1494.01 PE=3 SV=2
Unigene9320_All	-2.72438	Putative Pyrroline-5-carboxylate reductase [Penicillium brasilianum]	Penicillium chrysogenum Wisconsin 54-1255 complete genome, contig Pc00c22	Pyrroline-5-carboxylate reductase OS=Zalerion arboricola GN=P5CR PE=2 SV=1
Unigene172_All	1.60402	hypothetical protein TCE0_044f16772 [Talaromyces cellulolyticus]	Penicillium chrysogenum Wisconsin 54-1255 complete genome, contig Pc00c22	--
CL2120.Contig2_All	-1.39702	mannitol dehydrogenase, putative [Byssochlamys spectabilis No. 5]	Aspergillus oryzae RIB40 mannitol 2-dehydrogenase, mRNA	Mannitol 2-dehydrogenase OS=Aspergillus oryzae (strain ATCC 42149 / RIB 40) GN=AO090011000230 PE=3 SV=1
CL180.Contig6_All	-1.0087	Putative Glutathione-dependent formaldehyde dehydrogenase [Penicillium brasilianum]	Neosartorya fischeri NRRL 181 alcohol dehydrogenase (NFIA_032340) partial mRNA	Zinc-type alcohol dehydrogenase-like protein C1198.01 OS=Schizosaccharomyces pombe (strain 972 / ATCC 24843) GN=SPBC1198.01 PE=3 SV=1
CL3491.Contig2_All	1.02811	Putative Malate dehydrogenase [Penicillium brasilianum]	Aspergillus terreus NIH2624 malate dehydrogenase, mitochondrial precursor (ATEG_05653) partial mRNA	Malate dehydrogenase, cytoplasmic OS=Candida albicans (strain SC5314 / ATCC MYA-2876) GN=MDH1 PE=1 SV=2
Unigene5950_All	1.3378	Putative Catalytic activity: biphenyl-2 [Penicillium brasilianum]	Penicillium chrysogenum Wisconsin 54-1255 complete genome, contig Pc00c22	--
CL2946.Contig2_All	-1.97578	Alpha-hydroxy acid dehydrogenase, FMN-dependent [Penicillium roqueforti FM164]	Coniosporium apollinis CBS 100218 lactate 2-monooxygenase partial mRNA	Uncharacterized lactate 2-monooxygenase PB1A11.03 OS=Schizosaccharomyces pombe (strain 972 / ATCC 24843) GN=SPAPB1A11.03 PE=3 SV=1
CL3067.Contig2_All	1.17894	Putative Oxidoreductase [Penicillium brasilianum]	Neosartorya fischeri NRRL 181 oxidoreductase (NFIA_076040) partial mRNA	Uncharacterized oxidoreductase C521.03 OS=Schizosaccharomyces pombe (strain 972 / ATCC 24843) GN=SPAC521.03 PE=1 SV=1
Unigene6521_All	1.64234	Pc20g13190 [Penicillium rubens Wisconsin 54-1255] >gi|211588535|emb|CAP86648.1| Pc20g13190 [Penicillium rubens Wisconsin 54-1255]	Penicillium chrysogenum Wisconsin 54-1255 complete genome, contig Pc00c20	Probable sterigmatocystin biosynthesis P450 monooxygenase stcS OS=Emericella nidulans (strain FGSC A4 / ATCC 38163 / CBS 112.46 / NRRL 194 / M139) GN=stcS PE=1 SV=2
CL3587.Contig1_All	-1.7072	Putative Sulfite oxidase [Penicillium brasilianum]	Fusarium fujikuroi IMI 58289 draft genome, chromosome FFUJ_chr04	Nitrate reductase [NADPH] OS=Emericella nidulans (strain FGSC A4 / ATCC 38163 / CBS 112.46 / NRRL 194 / M139) GN=niaD PE=3 SV=1
CL849.Contig2_All	1.65505	Quinate/shikimate 5-dehydrogenase [Penicillium camemberti]	Penicillium chrysogenum Wisconsin 54-1255 complete genome, contig Pc00c13	Protein qutG OS=Emericella nidulans (strain FGSC A4 / ATCC 38163 / CBS 112.46 / NRRL 194 / M139) GN=qutG PE=3 SV=2
Unigene4297_All	-1.25081	hypothetical protein PMG11_11277 [Penicillium brasilianum]	Aspergillus oryzae RIB40 non-heme chloroperoxidase, mRNA	--
Unigene125_All	-3.09616	Pc12g08870 [Penicillium rubens Wisconsin 54-1255] >gi|211582335|emb|CAP80514.1| Pc12g08870 [Penicillium rubens Wisconsin 54-1255]	Penicillium chrysogenum Wisconsin 54-1255 complete genome, contig Pc00c12	Probable proline dehydrogenase, mitochondrial OS=Schizosaccharomyces pombe (strain 972 / ATCC 24843) GN=SPCC70.03c PE=3 SV=1
CL3270.Contig2_All	-2.13866	Riboflavin kinase OS=Magnaporthe oryzae (strain 70-15 / ATCC MYA-4617 / FGSC 8958) GN=FMN1 PE=3 SV=3	Penicillium chrysogenum Wisconsin 54-1255 complete genome, contig Pc00c21	Riboflavin kinase OS=Magnaporthe oryzae (strain 70-15 / ATCC MYA-4617 / FGSC 8958) GN=FMN1 PE=3 SV=3
CL348.Contig2_All	1.14057	Putative Alcohol dehydrogenase [Penicillium brasilianum]	Penicillium chrysogenum Wisconsin 54-1255 complete genome, contig Pc00c20	NADP-dependent alcohol dehydrogenase 7 OS=Saccharomyces cerevisiae (strain ATCC 204508 / S288c) GN=ADH7 PE=1 SV=1
CL285.Contig8_All	-1.18207	Putative D-isomer specific 2-hydroxyacid dehydrogenase [Penicillium brasilianum]	Aspergillus terreus NIH2624 seryl-tRNA synthetase (ATEG_09479) partial mRNA	D-3-phosphoglycerate dehydrogenase 1 OS=Saccharomyces cerevisiae (strain ATCC 204508 / S288c) GN=SER3 PE=1 SV=1
CL340.Contig2_All	2.07287	Alpha-ketoglutarate-dependent sulfonate dioxygenase OS=Saccharomyces cerevisiae (strain ATCC 204508 / S288c) GN=JLP1 PE=1 SV=1	Aspergillus oryzae RIB40 alpha-ketoglutarate-dependent sulfonate dioxygenase, mRNA	Alpha-ketoglutarate-dependent sulfonate dioxygenase OS=Saccharomyces cerevisiae (strain ATCC 204508 / S288c) GN=JLP1 PE=1 SV=1
CL1475.Contig2_All	-1.2022	NADH-cytochrome b5 reductase 2 OS=Emericella nidulans (strain FGSC A4 / ATCC 38163 / CBS 112.46 / NRRL 194 / M139) GN=mcr1 PE=3 SV=1	Aspergillus oryzae RIB40 phosphoglycerate mutase family protein, mRNA	NADH-cytochrome b5 reductase 2 OS=Emericella nidulans (strain FGSC A4 / ATCC 38163 / CBS 112.46 / NRRL 194 / M139) GN=mcr1 PE=3 SV=1
CL1188.Contig2_All	-2.28923	Putative FAD binding domain protein [Penicillium brasilianum]	Penicillium chrysogenum Wisconsin 54-1255 complete genome, contig Pc00c22	Uncharacterized FAD-binding protein C12C2.03c OS=Schizosaccharomyces pombe (strain 972 / ATCC 24843) GN=SPBC12C2.03c PE=3 SV=1
Unigene9546_All	-1.59478	Catalase OS=Schizosaccharomyces pombe (strain 972 / ATCC 24843) GN=cta1 PE=1 SV=1	Penicillium chrysogenum Wisconsin 54-1255 complete genome, contig Pc00c12	Catalase OS=Schizosaccharomyces pombe (strain 972 / ATCC 24843) GN=cta1 PE=1 SV=1
CL2057.Contig1_All	-1.17181	Ribosomal protein S36, mitochondrial [Penicillium roqueforti FM164]	Penicillium chrysogenum Wisconsin 54-1255 complete genome, contig Pc00c14	37S ribosomal protein YMR-31, mitochondrial OS=Schizosaccharomyces pombe (strain 972 / ATCC 24843) GN=ymr31 PE=3 SV=1
Unigene5851_All	-1.93907	Putative Dyp-type peroxidase family [Penicillium brasilianum]	Penicillium chrysogenum Wisconsin 54-1255 complete genome, contig Pc00c16	--
Unigene2523_All	1.6604	Thioredoxin OS=Emericella nidulans (strain FGSC A4 / ATCC 38163 / CBS 112.46 / NRRL 194 / M139) GN=TRX1 PE=1 SV=2	--	Thioredoxin OS=Emericella nidulans (strain FGSC A4 / ATCC 38163 / CBS 112.46 / NRRL 194 / M139) GN=TRX1 PE=1 SV=2
Unigene7497_All	1.18898	Uncharacterized protein C57A7.05 OS=Schizosaccharomyces pombe (strain 972 / ATCC 24843) GN=SPAC57A7.05 PE=4 SV=1	Penicillium chrysogenum Wisconsin 54-1255 complete genome, contig Pc00c21	Uncharacterized protein C57A7.05 OS=Schizosaccharomyces pombe (strain 972 / ATCC 24843) GN=SPAC57A7.05 PE=4 SV=1
Unigene3401_All	1.85628	Averantin hydroxylase OS=Aspergillus parasiticus GN=avnA PE=1 SV=2	Penicillium chrysogenum Wisconsin 54-1255 complete genome, contig Pc00c06	Averantin hydroxylase OS=Aspergillus parasiticus GN=avnA PE=1 SV=2
Unigene6919_All	2.96265	hypothetical protein PMG11_00447 [Penicillium brasilianum]	--	--
Unigene3268_All	1.29257	L-aminoadipate-semialdehyde dehydrogenase large subunit Lys2-Penicillium chrysogenum [Penicillium rubens Wisconsin 54-1255] >gi|211591678|emb|CAP97919.1| L-aminoadipate-semialdehyde dehydrogenase large subunit Lys2-Penicillium chrysogenum [Penicillium rubens Wisconsin 54-1255]	Penicillium chrysogenum Wisconsin 54-1255 L-aminoadipate-semialdehyde dehydrogenase large subunit Lys2-Penicillium chrysogenum (Lys2) mRNA, complete cds	L-aminoadipate-semialdehyde dehydrogenase large subunit OS=Penicillium chrysogenum GN=lys2 PE=3 SV=1
Unigene2402_All	1.25033	Apoptosis-inducing factor 1 OS=Saccharomyces cerevisiae (strain ATCC 204508 / S288c) GN=AIF1 PE=1 SV=1	Exophiala aquamarina CBS 119918 oxidoreductase partial mRNA	Apoptosis-inducing factor 1 OS=Saccharomyces cerevisiae (strain ATCC 204508 / S288c) GN=AIF1 PE=1 SV=1
CL1242.Contig6_All	-1.70409	Uncharacterized transporter C757.13 OS=Schizosaccharomyces pombe (strain 972 / ATCC 24843) GN=SPCC757.13 PE=3 SV=1	Penicillium chrysogenum Wisconsin 54-1255 complete genome, contig Pc00c21	Uncharacterized transporter C757.13 OS=Schizosaccharomyces pombe (strain 972 / ATCC 24843) GN=SPCC757.13 PE=3 SV=1
CL1938.Contig2_All	2.75266	Short-chain dehydrogenase/reductase SDR [Penicillium expansum] >gi|700462945|gb|KGO51929.1| Short-chain dehydrogenase/reductase SDR [Penicillium expansum] >gi|700484981|gb|KGO70879.1| Short-chain dehydrogenase/reductase SDR [Penicillium expansum]	Penicillium chrysogenum Wisconsin 54-1255 complete genome, contig Pc00c13	Uncharacterized oxidoreductase C663.09c OS=Schizosaccharomyces pombe (strain 972 / ATCC 24843) GN=SPCC663.09c PE=3 SV=1
CL2946.Contig5_All	-1.57518	Alpha-hydroxy acid dehydrogenase, FMN-dependent [Penicillium roqueforti FM164]	Coniosporium apollinis CBS 100218 lactate 2-monooxygenase partial mRNA	Uncharacterized lactate 2-monooxygenase PB1A11.03 OS=Schizosaccharomyces pombe (strain 972 / ATCC 24843) GN=SPAPB1A11.03 PE=3 SV=1
CL1309.Contig3_All	2.14243	D-isomer specific 2-hydroxyacid dehydrogenase NAD-binding [Penicillium solitum]	Aspergillus niger CBS 513.88 formate dehydrogenase, mRNA	Probable formate dehydrogenase OS=Emericella nidulans (strain FGSC A4 / ATCC 38163 / CBS 112.46 / NRRL 194 / M139) GN=aciA PE=2 SV=3
CL1309.Contig2_All	1.53599	D-isomer specific 2-hydroxyacid dehydrogenase NAD-binding [Penicillium solitum]	Aspergillus niger CBS 513.88 formate dehydrogenase, mRNA	Probable formate dehydrogenase OS=Emericella nidulans (strain FGSC A4 / ATCC 38163 / CBS 112.46 / NRRL 194 / M139) GN=aciA PE=2 SV=3
CL1377.Contig1_All	1.4853	Putative L-arabinitol 4-dehydrogenase [Penicillium brasilianum]	Penicillium chrysogenum Wisconsin 54-1255 complete genome, contig Pc00c21	L-arabinitol 4-dehydrogenase OS=Penicillium chrysogenum (strain ATCC 28089 / DSM 1075 / Wisconsin 54-1255) GN=lad1 PE=1 SV=1
CL2865.Contig1_All	-2.05886	conserved hypothetical protein [Aspergillus terreus NIH2624] >gi|114196642|gb|EAU38342.1| conserved hypothetical protein [Aspergillus terreus NIH2624]	Aspergillus oryzae RIB40 cytochrome P450 monooxygenase, mRNA	Fumitremorgin C synthase OS=Neosartorya fischeri (strain ATCC 1020 / DSM 3700 / FGSC A1164 / NRRL 181) GN=ftmP450-2 PE=3 SV=1
Unigene4457_All	1.86846	Putative 4-hydroxyphenylpyruvate dioxygenase [Penicillium brasilianum]	Ajellomyces dermatitidis SLH14081 4-hydroxyphenylpyruvate dioxygenase, mRNA	Probable 4-hydroxyphenylpyruvate dioxygenase 2 OS=Neosartorya fumigata (strain ATCC MYA-4609 / Af293 / CBS 101355 / FGSC A1100) GN=AFUA_4G10620 PE=3 SV=1
CL2388.Contig4_All	-1.48242	Putative Inosine-5&apos;-monophosphate dehydrogenase [Penicillium brasilianum]	Aspergillus niger CBS 513.88 Inosine-5'-monophosphate dehydrogenase, mRNA	Inosine-5'-monophosphate dehydrogenase OS=Neosartorya fumigata (strain ATCC MYA-4609 / Af293 / CBS 101355 / FGSC A1100) GN=AFUA_2G03610 PE=3 SV=1
CL840.Contig2_All	-1.51201	NADPH-dependent diflavin oxidoreductase 1 OS=Neosartorya fumigata (strain ATCC MYA-4609 / Af293 / CBS 101355 / FGSC A1100) GN=tah18 PE=3 SV=1	Penicillium chrysogenum Wisconsin 54-1255 complete genome, contig Pc00c21	NADPH-dependent diflavin oxidoreductase 1 OS=Neosartorya fumigata (strain ATCC MYA-4609 / Af293 / CBS 101355 / FGSC A1100) GN=tah18 PE=3 SV=1
Unigene2305_All	-1.40634	NADP-dependent alcohol dehydrogenase 7 OS=Saccharomyces cerevisiae (strain ATCC 204508 / S288c) GN=ADH7 PE=1 SV=1	Aspergillus oryzae RIB40 quinone oxidoreductase, mRNA	NADP-dependent alcohol dehydrogenase 7 OS=Saccharomyces cerevisiae (strain ATCC 204508 / S288c) GN=ADH7 PE=1 SV=1
CL2204.Contig4_All	2.19633	FAD dependent oxidoreductase [Aspergillus ruber CBS 135680]	Penicillium chrysogenum Wisconsin 54-1255 complete genome, contig Pc00c20	L-pipecolate oxidase OS=Schizosaccharomyces pombe (strain 972 / ATCC 24843) GN=fap1 PE=1 SV=1
CL3393.Contig2_All	-1.20185	Uncharacterized lactate 2-monooxygenase PB1A11.03 OS=Schizosaccharomyces pombe (strain 972 / ATCC 24843) GN=SPAPB1A11.03 PE=3 SV=1	Schizosaccharomyces cryophilus OY26 cytochrome b2 mRNA	Uncharacterized lactate 2-monooxygenase PB1A11.03 OS=Schizosaccharomyces pombe (strain 972 / ATCC 24843) GN=SPAPB1A11.03 PE=3 SV=1
Unigene9606_All	1.34651	Putative Repressor protein [Penicillium brasilianum]	Penicillium chrysogenum Wisconsin 54-1255 complete genome, contig Pc00c16	Quinate repressor protein OS=Emericella nidulans (strain FGSC A4 / ATCC 38163 / CBS 112.46 / NRRL 194 / M139) GN=qutR PE=1 SV=2
Unigene10116_All	-1.01451	Pc12g00040 [Penicillium rubens Wisconsin 54-1255] >gi|211581529|emb|CAP79631.1| Pc12g00040 [Penicillium rubens Wisconsin 54-1255]	TPA_asm: Aspergillus nidulans FGSC A4 chromosome IV	Monothiol glutaredoxin-3 OS=Saccharomyces cerevisiae (strain ATCC 204508 / S288c) GN=GRX3 PE=1 SV=1
CL1798.Contig6_All	-1.38739	Glycerol-3-phosphate dehydrogenase, mitochondrial [Penicillium digitatum PHI26]	Penicillium chrysogenum Wisconsin 54-1255 complete genome, contig Pc00c16	Glycerol-3-phosphate dehydrogenase, mitochondrial OS=Saccharomyces cerevisiae (strain ATCC 204508 / S288c) GN=GUT2 PE=1 SV=2
CL2393.Contig4_All	1.15733	Pc22g24640 [Penicillium rubens Wisconsin 54-1255] >gi|211593369|emb|CAP99752.1| Pc22g24640 [Penicillium rubens Wisconsin 54-1255]	Aspergillus oryzae RIB40 peroxiredoxin pmp20, mRNA	Peroxiredoxin type-2 OS=Saccharomyces cerevisiae (strain ATCC 204508 / S288c) GN=AHP1 PE=1 SV=4
Unigene6955_All	-2.27977	Uncharacterized protein PB18E9.04c OS=Schizosaccharomyces pombe (strain 972 / ATCC 24843) GN=SPAPB18E9.04c PE=4 SV=1	Penicillium chrysogenum Wisconsin 54-1255 complete genome, contig Pc00c18	Uncharacterized protein PB18E9.04c OS=Schizosaccharomyces pombe (strain 972 / ATCC 24843) GN=SPAPB18E9.04c PE=4 SV=1
CL1414.Contig1_All	-1.07351	Zinc-type alcohol dehydrogenase-like protein C2E1P3.01 OS=Schizosaccharomyces pombe (strain 972 / ATCC 24843) GN=SPAC2E1P3.01 PE=3 SV=1	Aspergillus niger CBS 513.88 quinone oxidoreductase partial mRNA	Zinc-type alcohol dehydrogenase-like protein C2E1P3.01 OS=Schizosaccharomyces pombe (strain 972 / ATCC 24843) GN=SPAC2E1P3.01 PE=3 SV=1
CL3420.Contig3_All	2.00801	Lactose permease OS=Kluyveromyces lactis (strain ATCC 8585 / CBS 2359 / DSM 70799 / NBRC 1267 / NRRL Y-1140 / WM37) GN=LAC12 PE=3 SV=1	Penicillium chrysogenum Wisconsin 54-1255 complete genome, contig Pc00c18	Lactose permease OS=Kluyveromyces lactis (strain ATCC 8585 / CBS 2359 / DSM 70799 / NBRC 1267 / NRRL Y-1140 / WM37) GN=LAC12 PE=3 SV=1
Unigene5854_All	-1.223	Uncharacterized oxidoreductase C736.13 OS=Schizosaccharomyces pombe (strain 972 / ATCC 24843) GN=SPCC736.13 PE=3 SV=1	Aspergillus niger CBS 513.88 short-chain dehydrogenase, mRNA	Uncharacterized oxidoreductase C736.13 OS=Schizosaccharomyces pombe (strain 972 / ATCC 24843) GN=SPCC736.13 PE=3 SV=1
CL1292.Contig2_All	-1.94346	O-methylsterigmatocystin oxidoreductase OS=Aspergillus flavus (strain ATCC 200026 / FGSC A1120 / NRRL 3357 / JCM 12722 / SRRC 167) GN=ordA PE=2 SV=1	Aspergillus terreus NIH2624 predicted protein (ATEG_01068) partial mRNA	O-methylsterigmatocystin oxidoreductase OS=Aspergillus flavus (strain ATCC 200026 / FGSC A1120 / NRRL 3357 / JCM 12722 / SRRC 167) GN=ordA PE=2 SV=1
Unigene8542_All	1.16389	Zn(II)2Cys6 transcription factor [Byssochlamys spectabilis No. 5]	Neosartorya fischeri NRRL 181 oxidoreductase, short chain dehydrogenase/reductase family (NFIA_059700) partial mRNA	Probable NADP-dependent mannitol dehydrogenase OS=Yarrowia lipolytica (strain CLIB 122 / E 150) GN=YALI0B16192g PE=1 SV=1
Unigene4821_All	1.04166	Putative 6-phosphogluconate dehydrogenase family protein [Penicillium brasilianum]	TPA_asm: Aspergillus nidulans FGSC A4 chromosome I	--
CL953.Contig2_All	1.62575	hypothetical protein PMG11_02511 [Penicillium brasilianum]	Talaromyces stipitatus ATCC 10500 endothelin-converting enzyme, mRNA	--
Unigene7555_All	1.63745	Putative Succinate-semialdehyde dehydrogenase [Penicillium brasilianum]	Penicillium chrysogenum Wisconsin 54-1255 complete genome, contig Pc00c20	Succinate-semialdehyde dehydrogenase [NADP(+)] OS=Saccharomyces cerevisiae (strain ATCC 204508 / S288c) GN=UGA2 PE=1 SV=2
CL1798.Contig1_All	-1.59983	Glycerol-3-phosphate dehydrogenase, mitochondrial [Penicillium digitatum PHI26]	Penicillium chrysogenum Wisconsin 54-1255 complete genome, contig Pc00c16	Glycerol-3-phosphate dehydrogenase, mitochondrial OS=Saccharomyces cerevisiae (strain ATCC 204508 / S288c) GN=GUT2 PE=1 SV=2

## Sheet: Steroid biosynthesis
GeneID	log2（S vs G）Fold	Nr-annotation	Nt-annotation	Swissprot-annotation
Unigene7577_All	3.55617	hypothetical protein PMG11_06432 [Penicillium brasilianum]	Aspergillus flavus NRRL3357 integral membrane protein, mRNA	--
Unigene4470_All	1.39512	WSC domain-containing protein 2 [Neosartorya udagawae]	Aureobasidium namibiae CBS 147.97 cytochrome P450 partial mRNA	Cytochrome P450 61 OS=Saccharomyces cerevisiae (strain ATCC 204508 / S288c) GN=ERG5 PE=1 SV=1
Unigene1400_All	1.13304	hypothetical protein PMG11_04839 [Penicillium brasilianum]	--	--
Unigene2392_All	-2.4972	unnamed protein product [Aspergillus niger]	Aspergillus niger contig An12c0120, genomic contig	NADPH-dependent methylglyoxal reductase GRE2 OS=Saccharomyces cerevisiae (strain ATCC 204508 / S288c) GN=GRE2 PE=1 SV=1
Unigene1201_All	2.01868	hypothetical protein PMG11_08243 [Penicillium brasilianum]	--	Transcriptional regulatory protein pro-1 OS=Neurospora crassa (strain ATCC 24698 / 74-OR23-1A / CBS 708.71 / DSM 1257 / FGSC 987) GN=pro-1 PE=2 SV=1
CL2051.Contig2_All	-2.06929	hypothetical protein AFLA70_547g000481 [Aspergillus flavus AF70]	Aspergillus oryzae cpaT, cpaM, cpaH, cpaO, cpaD, cpaA, cpaR genes for putative MFS multidrug transporter, hypothetical protein, cytochrome P450, FAD-dependent oxidoreductase, dimethylallyltryptophan synthase, PKS-NRPS hybrid, putative C6 transcription factor, complete cds	--
Unigene2265_All	-1.85789	hypothetical protein Ao3042_06924 [Aspergillus oryzae 3.042] >gi|635512945|gb|KDE84796.1| hypothetical protein AO1008_00107 [Aspergillus oryzae 100-8]	Aspergillus oryzae RIB40 DNA, SC111	--
Unigene3754_All	-2.31517	hypothetical protein PMG11_05960 [Penicillium brasilianum]	--	--
CL973.Contig1_All	2.60706	hypothetical protein ARAM_001597 [Aspergillus rambellii]	--	Ent-kaurene oxidase OS=Gibberella intermedia GN=CYP503A1 PE=1 SV=1
Unigene6702_All	1.69913	hypothetical protein ACN38_g3233 [Penicillium nordicum]	Penicillium digitatum Erg3A (Erg3A) mRNA, complete cds	Probable C-5 sterol desaturase OS=Neurospora crassa (strain ATCC 24698 / 74-OR23-1A / CBS 708.71 / DSM 1257 / FGSC 987) GN=NCU06207 PE=3 SV=1
Unigene8087_All	1.57393	hypothetical protein PROQFM164_S01g001851 [Penicillium roqueforti FM164]	--	Hexaprenyldihydroxybenzoate methyltransferase, mitochondrial OS=Schizosaccharomyces pombe (strain 972 / ATCC 24843) GN=coq3 PE=3 SV=2
Unigene8563_All	1.69366	Putative Dihydroxyacetone synthase [Penicillium brasilianum]	Penicillium chrysogenum Wisconsin 54-1255 complete genome, contig Pc00c15	White-opaque regulator 1 OS=Candida albicans (strain SC5314 / ATCC MYA-2876) GN=WOR2 PE=1 SV=1
CL973.Contig2_All	1.79457	hypothetical protein PDE_00811 [Penicillium oxalicum 114-2]	--	Ent-kaurene oxidase OS=Gibberella intermedia GN=CYP503A1 PE=1 SV=1
Unigene8699_All	2.08012	hypothetical protein PMG11_08916 [Penicillium brasilianum]	Aspergillus niger CBS 513.88 integral membrane protein, mRNA	--
Unigene2276_All	1.29039	hypothetical protein PMG11_00127 [Penicillium brasilianum]	--	Uncharacterized protein AN5342 OS=Emericella nidulans (strain FGSC A4 / ATCC 38163 / CBS 112.46 / NRRL 194 / M139) GN=AN5342 PE=1 SV=1
CL3490.Contig2_All	1.04736	hypothetical protein PMG11_01763 [Penicillium brasilianum]	Penicillium chrysogenum Wisconsin 54-1255 complete genome, contig Pc00c16	Lipase 5 OS=Saccharomyces cerevisiae (strain ATCC 204508 / S288c) GN=TGL5 PE=1 SV=1
CL2075.Contig3_All	1.39522	Putative Integral membrane protein [Penicillium brasilianum]	Penicillium chrysogenum Wisconsin 54-1255 complete genome, contig Pc00c21	--

[truncated: 1 more sheets: energy]
